# Supplementary material for: Nucleotide proofreading functions by nematode RAD51 paralogs facilitate optimal RAD51 filament function
Source: Nat Commun. 2021 Sep 20;12:5545. doi: 10.1038/s41467-021-25830-x (PMC8452638; doi:10.1038/s41467-021-25830-x)
Supplement: Supplementary file 4 — Source Data [file 41467_2021_25830_MOESM4_ESM.xlsx]

## Sheet: fig1a
Time	AVERAGE 0 nM	AVERAGE 10 nM	AVERAGE 50 nM
0.351562	1	1	1
0.468749	1.00262	1.00295	1.00384
0.585936	1.00438	1.00489	1.00636
0.703123	1.00636	1.0076	1.00898
0.82031	1.00809	1.00961	1.01181
0.937498	1.00908	1.01146	1.01479
1.05469	1.01052	1.01422	1.0169
1.17187	1.01243	1.0154	1.01865
1.28906	1.01335	1.01741	1.02158
1.40625	1.01487	1.01877	1.02267
1.52343	1.01552	1.02041	1.02539
1.64062	1.01663	1.02179	1.02774
1.75781	1.01802	1.02398	1.0295
1.87499	1.01867	1.02499	1.03113
1.99218	1.01963	1.02641	1.03343
2.10937	1.02072	1.02789	1.0352
2.22656	1.02199	1.02897	1.03671
2.34374	1.02259	1.03041	1.03823
2.46093	1.02347	1.03184	1.04029
2.57812	1.02423	1.03254	1.04114
2.69531	1.02541	1.03455	1.04286
2.81249	1.02566	1.03546	1.04402
2.92968	1.02683	1.03632	1.04581
3.04687	1.02727	1.03784	1.04717
3.16405	1.02853	1.0392	1.04817
3.28124	1.02898	1.04009	1.0496
3.39843	1.02946	1.04119	1.05174
3.51562	1.03071	1.04248	1.05295
3.6328	1.03103	1.04336	1.05409
3.74999	1.03144	1.04451	1.05521
3.86718	1.03226	1.04565	1.05682
3.98436	1.03279	1.0464	1.05811
4.10155	1.03324	1.0475	1.05947
4.21874	1.03363	1.04862	1.06054
4.33593	1.03462	1.04944	1.06146
4.45311	1.03519	1.05059	1.06229
4.5703	1.03601	1.05105	1.0632
4.68749	1.03693	1.05231	1.06441
4.80467	1.03789	1.05348	1.06573
4.92186	1.03748	1.05482	1.06718
5.03905	1.03847	1.05577	1.06774
5.15624	1.03872	1.05625	1.06818
5.27342	1.03961	1.05741	1.06955
5.39061	1.0397	1.05767	1.07061
5.5078	1.04043	1.05889	1.07162
5.62499	1.04079	1.05975	1.07269
5.74217	1.04105	1.06062	1.07356
5.85936	1.04182	1.06137	1.07472
5.97655	1.0423	1.06246	1.07582
6.09373	1.04252	1.06244	1.07647
6.21092	1.04339	1.06368	1.07712
6.32811	1.04367	1.06468	1.07825
6.4453	1.04384	1.06571	1.07957
6.56248	1.04418	1.06649	1.08065
6.67967	1.04502	1.06704	1.08138
6.79686	1.04579	1.06782	1.08214
6.91404	1.04635	1.06894	1.08324
7.03123	1.04649	1.0699	1.08404
7.14842	1.04673	1.0705	1.08484
7.26561	1.04681	1.0706	1.08547
7.38279	1.04744	1.07169	1.08611
7.49998	1.04815	1.07275	1.0871
7.61717	1.04844	1.07301	1.08743
7.73435	1.04883	1.0734	1.0888
7.85154	1.04881	1.07488	1.08904
7.96873	1.04903	1.07511	1.08994
8.08592	1.0495	1.07633	1.09065
8.2031	1.04977	1.07702	1.09183
8.32029	1.05018	1.07763	1.09224
8.43748	1.05056	1.07854	1.09301
8.55467	1.05093	1.07916	1.09357
8.67185	1.05127	1.07986	1.09447
8.78904	1.05129	1.08046	1.09514
8.90623	1.0518	1.08098	1.09641
9.02341	1.05194	1.08128	1.09684
9.1406	1.05276	1.08256	1.09797
9.25779	1.05327	1.08303	1.09835
9.37498	1.05322	1.0838	1.09898
9.49216	1.0538	1.08453	1.09963
9.60935	1.05413	1.08519	1.09996
9.72654	1.05447	1.0857	1.10072
9.84372	1.05476	1.08617	1.1015
9.96091	1.05483	1.0871	1.10204
10.0781	1.05541	1.08708	1.10231
10.1953	1.05555	1.08776	1.10343
10.3125	1.0558	1.08869	1.10407
10.4297	1.05635	1.08939	1.10483
10.5468	1.05633	1.08995	1.10525
10.664	1.05695	1.09012	1.10568
10.7812	1.05717	1.09024	1.10611
10.8984	1.05717	1.09082	1.10698
11.0156	1.05762	1.09196	1.1074
11.1328	1.05803	1.09231	1.10791
11.25	1.05827	1.09276	1.10823
11.3672	1.05869	1.0935	1.10879
11.4843	1.05832	1.09447	1.1095
11.6015	1.05861	1.09481	1.11026
11.7187	1.05883	1.0953	1.11061
11.8359	1.05943	1.09591	1.11169
11.9531	1.05941	1.09668	1.11213
12.0703	1.06028	1.09633	1.11253
12.1875	1.06032	1.09737	1.11334
12.3047	1.0609	1.09807	1.11341
12.4218	1.06052	1.09851	1.11377
12.539	1.06116	1.09923	1.11416
12.6562	1.06145	1.09951	1.11484
12.7734	1.0617	1.10024	1.11528
12.8906	1.06198	1.10056	1.11627
13.0078	1.06187	1.10115	1.11624
13.125	1.06249	1.10138	1.11689
13.2422	1.06261	1.10218	1.11731
13.3593	1.06299	1.10253	1.1175
13.4765	1.06317	1.10288	1.11845
13.5937	1.0634	1.10326	1.11885
13.7109	1.06372	1.1036	1.11903
13.8281	1.06384	1.1044	1.11986
13.9453	1.06411	1.1048	1.12048
14.0625	1.06447	1.10562	1.12085
14.1797	1.06449	1.10634	1.12093
14.2968	1.06417	1.10651	1.12138
14.414	1.06451	1.10664	1.12178
14.5312	1.06509	1.10758	1.12205
14.6484	1.06528	1.10817	1.12288
14.7656	1.06548	1.10868	1.12306
14.8828	1.06577	1.10889	1.12408
15	1.06647	1.10935	1.12439
15.1172	1.06613	1.1095	1.1246
15.2343	1.0662	1.10987	1.12546
15.3515	1.06654	1.11034	1.12598
15.4687	1.06654	1.1112	1.12629
15.5859	1.06697	1.11113	1.12703
15.7031	1.06707	1.112	1.12734
15.8203	1.06695	1.11228	1.12821
15.9375	1.06793	1.11295	1.12828
16.0546	1.06781	1.11347	1.1283
16.1718	1.06796	1.11412	1.12839
16.289	1.06827	1.11419	1.12958
16.4062	1.0687	1.1149	1.1294
16.5234	1.06897	1.11485	1.13045
16.6406	1.06919	1.1151	1.13018
16.7578	1.06916	1.11588	1.13065
16.875	1.06897	1.116	1.13116
16.9921	1.06982	1.11691	1.13159
17.1093	1.06928	1.11704	1.13235
17.2265	1.06991	1.11723	1.13255
17.3437	1.07029	1.11749	1.13268
17.4609	1.0703	1.11794	1.13393
17.5781	1.07052	1.11842	1.13368
17.6953	1.07064	1.11836	1.13393
17.8124	1.07034	1.1192	1.13476
17.9296	1.07117	1.11924	1.13445
18.0468	1.07133	1.1199	1.13543
18.164	1.07141	1.12016	1.13603
18.2812	1.07165	1.12074	1.13581
18.3984	1.0716	1.12085	1.13634
18.5156	1.07181	1.12174	1.13672
18.6328	1.07225	1.12188	1.13695
18.7499	1.0721	1.12242	1.13714
18.8671	1.07194	1.12235	1.13762
18.9843	1.07244	1.12266	1.13793
19.1015	1.07217	1.12305	1.13837
19.2187	1.07247	1.12376	1.13855
19.3359	1.07307	1.12424	1.13887
19.4531	1.07321	1.12439	1.13909
19.5703	1.07314	1.12493	1.13956
19.6874	1.0735	1.12521	1.13996
19.8046	1.07352	1.12565	1.14038
19.9218	1.07359	1.12605	1.14058
20.039	1.07367	1.12603	1.1411
20.1562	1.07425	1.12593	1.14139
20.2734	1.07422	1.12637	1.14208
20.3906	1.07434	1.12693	1.14235
20.5078	1.0747	1.12735	1.14246
20.6249	1.07465	1.12777	1.14275
20.7421	1.07489	1.12778	1.14293
20.8593	1.07497	1.12785	1.14329
20.9765	1.07536	1.1288	1.14342
21.0937	1.07536	1.12894	1.14387
21.2109	1.07548	1.12869	1.14418
21.3281	1.07545	1.12925	1.14429
21.4453	1.0757	1.12984	1.14447
21.5624	1.07572	1.12997	1.14554
21.6796	1.07603	1.13027	1.14545
21.7968	1.07608	1.13058	1.14565
21.914	1.07634	1.13072	1.14588
22.0312	1.07641	1.13123	1.14624
22.1484	1.07678	1.13189	1.14632
22.2656	1.0769	1.13193	1.14664
22.3828	1.07733	1.13196	1.14709
22.4999	1.07738	1.13222	1.14755
22.6171	1.07752	1.13273	1.14749
22.7343	1.07777	1.13292	1.14769
22.8515	1.07747	1.13339	1.14789
22.9687	1.07723	1.13376	1.14871
23.0859	1.0776	1.13376	1.14894
23.2031	1.07757	1.13374	1.14903
23.3203	1.07781	1.13474	1.14929
23.4374	1.07851	1.13465	1.14936
23.5546	1.07808	1.13476	1.14956
23.6718	1.07834	1.13469	1.14977
23.789	1.07889	1.13558	1.15019
23.9062	1.07849	1.13589	1.15066
24.0234	1.07868	1.13635	1.15075
24.1406	1.0789	1.13607	1.15079
24.2578	1.07899	1.13654	1.15122
24.3749	1.07918	1.13698	1.15121
24.4921	1.07945	1.13731	1.15191
24.6093	1.07936	1.13739	1.15198
24.7265	1.07933	1.13795	1.1524
24.8437	1.07955	1.13797	1.15227
24.9609	1.07942	1.13829	1.15285
25.0781	1.07979	1.13801	1.15309
25.1953	1.07983	1.13848	1.15302
25.3124	1.08024	1.13928	1.15367
25.4296	1.08027	1.13965	1.15369
25.5468	1.08068	1.13956	1.15414
25.664	1.08041	1.13981	1.15414
25.7812	1.08089	1.13991	1.15434
25.8984	1.08044	1.14052	1.15519
26.0156	1.08097	1.14054	1.15492
26.1328	1.08051	1.1408	1.15495
26.2499	1.08085	1.14085	1.15522
26.3671	1.08142	1.14148	1.1556
26.4843	1.08136	1.14157	1.15609
26.6015	1.08142	1.14183	1.15629
26.7187	1.08196	1.14211	1.15647
26.8359	1.08188	1.14281	1.15669
26.9531	1.08171	1.14227	1.15653
27.0702	1.08201	1.14285	1.15647
27.1874	1.08203	1.1432	1.15666
27.3046	1.08277	1.14304	1.15727
27.4218	1.08265	1.14356	1.15782
27.539	1.08229	1.14367	1.15731
27.6562	1.08309	1.14393	1.15787
27.7734	1.08248	1.14403	1.1576
27.8906	1.08316	1.14421	1.15825
28.0077	1.0833	1.14463	1.1587
28.1249	1.08331	1.14493	1.15847
28.2421	1.08336	1.14528	1.15926
28.3593	1.08297	1.14552	1.15948
28.4765	1.08323	1.14568	1.15961
28.5937	1.0835	1.14536	1.15952
28.7109	1.08335	1.14592	1.15983
28.8281	1.08372	1.1461	1.16017
28.9452	1.08374	1.1464	1.16066
29.0624	1.08367	1.14662	1.16091
29.1796	1.08377	1.14636	1.16071
29.2968	1.08407	1.14734	1.16107
29.414	1.08461	1.14732	1.16089
29.5312	1.08446	1.14736	1.16093
29.6484	1.08472	1.14786	1.16173
29.7656	1.08456	1.14807	1.16183
29.8827	1.08494	1.14809	1.16183
29.9999	1.08494	1.14802	1.16205
30.1171	1.08489	1.14813	1.16249
30.2343	1.08487	1.14865	1.16247
30.3515	1.08487	1.14898	1.16285
30.4687	1.08477	1.14849	1.16269
30.5859	1.08514	1.14893	1.1637
30.7031	1.08516	1.14905	1.16354
30.8202	1.08543	1.14907	1.16388
30.9374	1.08562	1.14958	1.16328
31.0546	1.08564	1.15017	1.16401
31.1718	1.08564	1.15027	1.16403
31.289	1.08612	1.15012	1.16403
31.4062	1.0856	1.15041	1.16421
31.5234	1.08577	1.15083	1.16433
31.6405	1.08625	1.1509	1.1652
31.7577	1.08569	1.15157	1.16497
31.8749	1.08648	1.15166	1.16509
31.9921	1.0866	1.15143	1.16533
32.1093	1.08678	1.15152	1.16564
32.2265	1.08651	1.15204	1.16584
32.3437	1.08605	1.15188	1.16587
32.4609	1.08646	1.15227	1.16665
32.578	1.08692	1.15304	1.16649
32.6952	1.08665	1.15307	1.1664
32.8124	1.0873	1.15277	1.16654
32.9296	1.08683	1.15325	1.16681
33.0468	1.08677	1.15335	1.16691
33.164	1.08736	1.15352	1.16752
33.2812	1.08716	1.15344	1.1671
33.3984	1.08781	1.15389	1.16758
33.5155	1.0875	1.15424	1.16805
33.6327	1.08778	1.15424	1.16768
33.7499	1.08781	1.15408	1.16846
33.8671	1.08767	1.15445	1.16852
33.9843	1.088	1.15438	1.16823
34.1015	1.08827	1.15489	1.16908
34.2187	1.08836	1.15449	1.16921
34.3359	1.08783	1.15543	1.16835
34.453	1.08784	1.15508	1.16883
34.5702	1.08801	1.15529	1.16901
34.6874	1.08827	1.15538	1.16957
34.8046	1.08851	1.15569	1.16964
34.9218	1.08831	1.15599	1.16971
35.039	1.08861	1.15629	1.17035
35.1562	1.08849	1.15618	1.17045
35.2734	1.08858	1.1565	1.17074
35.3905	1.08846	1.15662	1.17064
35.5077	1.08889	1.15679	1.17067
35.6249	1.08895	1.15671	1.171
35.7421	1.08914	1.15705	1.1717
35.8593	1.08952	1.1569	1.17129
35.9765	1.08947	1.15747	1.17161
36.0937	1.08897	1.15734	1.17167
36.2109	1.0894	1.15756	1.17174
36.328	1.08935	1.15775	1.17203
36.4452	1.08979	1.15863	1.1723
36.5624	1.08976	1.15845	1.17261
36.6796	1.08984	1.1583	1.17239
36.7968	1.0901	1.15809	1.17261
36.914	1.09007	1.15863	1.17277
37.0311	1.09005	1.15907	1.17317
37.1483	1.08984	1.15859	1.1731
37.2655	1.09031	1.15854	1.17321
37.3827	1.0896	1.1592	1.17315
37.4999	1.09003	1.15919	1.17352
37.6171	1.09017	1.15943	1.17308
37.7343	1.09008	1.1594	1.17409
37.8515	1.09001	1.16017	1.17419
37.9686	1.09015	1.15983	1.17424
38.0858	1.09043	1.1598	1.17373
38.203	1.09082	1.1602	1.17386
38.3202	1.09044	1.16018	1.17379
38.4374	1.09082	1.16055	1.17471
38.5546	1.09097	1.16071	1.17485
38.6718	1.09111	1.16058	1.17527
38.789	1.09092	1.16109	1.17494
38.9061	1.09137	1.16123	1.17511
39.0233	1.09077	1.16114	1.1756
39.1405	1.09114	1.16109	1.17567
39.2577	1.09149	1.16158	1.17549
39.3749	1.09157	1.16142	1.17585
39.4921	1.09143	1.16195	1.17605
39.6093	1.0919	1.16188	1.17632
39.7265	1.09138	1.16204	1.17623
39.8436	1.09181	1.162	1.17599
39.9608	1.09217	1.16216	1.17676
40.078	1.09193	1.16246	1.1765
40.1952	1.09184	1.16317	1.17681
40.3124	1.09183	1.16261	1.17732
40.4296	1.09236	1.1627	1.17712
40.5468	1.092	1.16296	1.17659
40.664	1.09249	1.16291	1.17717
40.7811	1.09246	1.16308	1.17708
40.8983	1.09215	1.163	1.17734
41.0155	1.09297	1.16357	1.17753
41.1327	1.09309	1.1631	1.17748
41.2499	1.09294	1.1637	1.17799
41.3671	1.09297	1.16394	1.1782
41.4843	1.09291	1.16443	1.17824
41.6015	1.09282	1.16394	1.17811
41.7186	1.09285	1.1638	1.17853
41.8358	1.09311	1.16426	1.17833
41.953	1.09284	1.1645	1.17895
42.0702	1.09313	1.16436	1.17857
42.1874	1.09306	1.16513	1.17915
42.3046	1.09285	1.16487	1.17835
42.4218	1.09359	1.16487	1.17886
42.539	1.09299	1.1649	1.17944
42.6561	1.09347	1.16515	1.17911
42.7733	1.09306	1.16534	1.17911
42.8905	1.09347	1.16564	1.18007
43.0077	1.09345	1.16572	1.17974
43.1249	1.09402	1.16581	1.17987
43.2421	1.09388	1.16588	1.18003
43.3593	1.09384	1.16644	1.17962
43.4764	1.09376	1.16623	1.18038
43.5936	1.09378	1.166	1.18047
43.7108	1.09424	1.16614	1.1806
43.828	1.09427	1.16653	1.18067
43.9452	1.09417	1.16668	1.1807
44.0624	1.09439	1.16647	1.18085
44.1796	1.0941	1.16738	1.18098
44.2968	1.09492	1.16682	1.18139
44.4139	1.09448	1.16696	1.18137
44.5311	1.09417	1.16763	1.18101
44.6483	1.0942	1.16735	1.18177
44.7655	1.09455	1.1678	1.18148
44.8827	1.09506	1.16763	1.18175
44.9999	1.0948	1.16793	1.18159
45.1171	1.09515	1.16768	1.18188
45.2343	1.09515	1.1677	1.18199
45.3514	1.09542	1.16812	1.18197
45.4686	1.09482	1.16793	1.18203
45.5858	1.09549	1.16812	1.18233
45.703	1.09489	1.16833	1.1825
45.8202	1.09533	1.16857	1.18279
45.9374	1.09564	1.16892	1.18235
46.0546	1.09543	1.16864	1.18244
46.1718	1.09542	1.16901	1.18271
46.2889	1.09562	1.1691	1.18317
46.4061	1.09543	1.1688	1.18297
46.5233	1.09561	1.16934	1.18353
46.6405	1.0955	1.16955	1.18317
46.7577	1.09603	1.16957	1.18349
46.8749	1.09646	1.16971	1.18347
46.9921	1.09626	1.16922	1.18376
47.1093	1.0959	1.17006	1.1846
47.2264	1.09602	1.16952	1.18371
47.3436	1.09586	1.16959	1.18396
47.4608	1.09619	1.16981	1.18438
47.578	1.09586	1.17007	1.18447
47.6952	1.09626	1.16981	1.18434
47.8124	1.09656	1.17021	1.18516
47.9296	1.09634	1.17002	1.18427
48.0468	1.09651	1.17011	1.18512
48.1639	1.09713	1.17074	1.18512
48.2811	1.09674	1.17053	1.18481
48.3983	1.09653	1.17037	1.18491
48.5155	1.0966	1.17023	1.18505
48.6327	1.09699	1.17095	1.18492
48.7499	1.09696	1.17058	1.1855
48.8671	1.09689	1.1707	1.18559
48.9843	1.09646	1.17084	1.18599
49.1014	1.09738	1.17107	1.18565
49.2186	1.09687	1.17076	1.18548
49.3358	1.0972	1.17083	1.18586
49.453	1.09684	1.17154	1.18592
49.5702	1.0973	1.17125	1.18597
49.6874	1.09709	1.1718	1.18653
49.8046	1.0972	1.17173	1.18608
49.9218	1.09725	1.17201	1.1867
50.0389	1.09733	1.17194	1.18633
50.1561	1.09774	1.17184	1.18693
50.2733	1.0975	1.17231	1.18701
50.3905	1.09793	1.17184	1.18697
50.5077	1.09829	1.17243	1.1876
50.6249	1.09812	1.17243	1.18701
50.7421	1.09781	1.1721	1.18726
50.8593	1.09791	1.17256	1.18697
50.9764	1.09829	1.17201	1.18746
51.0936	1.09821	1.17299	1.18731
51.2108	1.09846	1.17292	1.18742
51.328	1.09839	1.17298	1.1874
51.4452	1.09819	1.17334	1.18778
51.5624	1.09877	1.17275	1.188
51.6795	1.0981	1.17311	1.18809
51.7967	1.09858	1.17359	1.18769
51.9139	1.09848	1.17373	1.1878
52.0311	1.09817	1.1738	1.1886
52.1483	1.09858	1.17402	1.18833
52.2655	1.09892	1.17381	1.18771
52.3827	1.09861	1.17378	1.18867
52.4999	1.09831	1.17374	1.18793
52.617	1.09868	1.17434	1.1884
52.7342	1.09925	1.17446	1.18856
52.8514	1.0995	1.17498	1.18844
52.9686	1.09923	1.17493	1.18893
53.0858	1.09899	1.17476	1.18918
53.203	1.09949	1.17441	1.18921
53.3202	1.09932	1.17462	1.1892
53.4374	1.09945	1.17498	1.18931
53.5545	1.09932	1.17474	1.18914
53.6717	1.0992	1.17474	1.18921
53.7889	1.09908	1.17512	1.18931
53.9061	1.09882	1.17546	1.18941
54.0233	1.09926	1.17511	1.18961
54.1405	1.09909	1.17532	1.1899
54.2577	1.09942	1.17563	1.18999
54.3749	1.09947	1.1757	1.19023
54.492	1.09899	1.17582	1.19034
54.6092	1.09944	1.17588	1.19001
54.7264	1.09949	1.17556	1.19034
54.8436	1.09959	1.17549	1.19043
54.9608	1.09995	1.1757	1.19054
55.078	1.0999	1.17574	1.18996
55.1952	1.09998	1.17621	1.19056
55.3124	1.10002	1.17638	1.19046
55.4295	1.10007	1.17647	1.19083
55.5467	1.09969	1.17659	1.19052
55.6639	1.10017	1.17652	1.1909
55.7811	1.10031	1.17703	1.19079
55.8983	1.10038	1.17609	1.19028
56.0155	1.10014	1.17708	1.19075
56.1327	1.10056	1.17678	1.19124
56.2499	1.10026	1.17701	1.19131
56.367	1.10034	1.17712	1.19095
56.4842	1.10031	1.17714	1.19144
56.6014	1.10012	1.17729	1.19144
56.7186	1.10056	1.17729	1.19164
56.8358	1.10019	1.17727	1.19168
56.953	1.10062	1.17733	1.19182
57.0702	1.10048	1.17715	1.19128
57.1874	1.10074	1.17717	1.19209
57.3045	1.1006	1.17717	1.19204
57.4217	1.10048	1.17738	1.19199
57.5389	1.1006	1.17698	1.19199
57.6561	1.10041	1.17747	1.192
57.7733	1.10098	1.17759	1.19273
57.8905	1.10032	1.17778	1.19264
58.0077	1.10046	1.17804	1.1926
58.1249	1.10084	1.1778	1.19246
58.242	1.10139	1.17775	1.19238
58.3592	1.10104	1.1781	1.19269
58.4764	1.10111	1.17818	1.19314
58.5936	1.10087	1.17857	1.19287
58.7108	1.10075	1.17848	1.19307
58.828	1.10152	1.1786	1.19302
58.9452	1.10123	1.17853	1.19293
59.0624	1.10147	1.17825	1.19307
59.1795	1.10132	1.17867	1.19296
59.2967	1.10103	1.17892	1.19305
59.4139	1.10168	1.17817	1.19313
59.5311	1.10142	1.17857	1.1936
59.6483	1.10103	1.17851	1.19378
59.7655	1.10204	1.17864	1.19381
59.8827	1.10202	1.17902	1.19362

## Sheet: fig1b
Time	AVERAGE 0 nM	AVERAGE 10 nM	AVERAGE 50 nM
0.351562	1	1	1
1.35156	1.00123	1.00147	1.00369
2.35156	1.00236	1.00277	1.00652
3.35156	1.00311	1.00375	1.0095
4.35156	1.00424	1.00473	1.01198
5.35156	1.00528	1.00585	1.01399
6.35156	1.00561	1.00646	1.01557
7.35156	1.00654	1.00769	1.01732
8.35156	1.00731	1.00826	1.01927
9.35156	1.00804	1.00901	1.02075
10.3516	1.00802	1.00943	1.02259
11.3516	1.00901	1.00989	1.0246
12.3516	1.00938	1.01116	1.02603
13.3516	1.00961	1.01153	1.02733
14.3516	1.0102	1.01211	1.02876
15.3516	1.01078	1.01245	1.02986
16.3516	1.01095	1.01261	1.03087
17.3516	1.0115	1.01313	1.03194
18.3516	1.01221	1.01376	1.03354
19.3516	1.0127	1.01428	1.03443
20.3516	1.01291	1.0146	1.03547
21.3516	1.01337	1.01506	1.03671
22.3516	1.01366	1.01571	1.03794
23.3516	1.01421	1.01578	1.03904
24.3516	1.01439	1.01649	1.04
25.3516	1.01505	1.01717	1.04101
26.3516	1.01566	1.01715	1.04205
27.3516	1.01584	1.01725	1.04314
28.3516	1.01603	1.01759	1.04371
29.3516	1.01621	1.01803	1.04445
30.3516	1.01688	1.01833	1.04521
31.3516	1.01715	1.01872	1.04594
32.3516	1.01728	1.01917	1.04659
33.3516	1.01769	1.01968	1.04754
34.3516	1.01819	1.01956	1.04844
35.3516	1.01796	1.02032	1.0493
36.3516	1.01816	1.02063	1.05021
37.3516	1.01872	1.02072	1.0507
38.3516	1.01913	1.02085	1.0511
39.3516	1.01927	1.02114	1.05136
40.3516	1.01955	1.02177	1.05209
41.3516	1.02002	1.02217	1.05328
42.3516	1.0198	1.02209	1.05422
43.3516	1.0205	1.02266	1.05456
44.3516	1.02056	1.02303	1.0552
45.3516	1.02108	1.02322	1.05591
46.3516	1.0206	1.02325	1.05625
47.3516	1.02161	1.02341	1.0571
48.3516	1.02156	1.02354	1.05814
49.3516	1.02186	1.02443	1.05846
50.3516	1.02218	1.02424	1.05916
51.3516	1.02212	1.0241	1.0597
52.3516	1.02283	1.02433	1.06034
53.3516	1.02311	1.02487	1.06085
54.3516	1.02312	1.02532	1.06127
55.3516	1.02333	1.02573	1.06172
56.3516	1.0236	1.02524	1.06227
57.3516	1.02381	1.02636	1.06281
58.3516	1.02376	1.02656	1.06341
59.3516	1.02397	1.02661	1.06412
60.3516	1.02438	1.02671	1.06481
61.3516	1.02431	1.02653	1.06507
62.3516	1.02475	1.02725	1.0657
63.3516	1.02493	1.02687	1.06607
64.3516	1.02482	1.02744	1.06644
65.3516	1.02552	1.02782	1.06704
66.3516	1.02582	1.02813	1.06744
67.3516	1.02547	1.02822	1.06779
68.3516	1.02595	1.02838	1.06838
69.3516	1.0257	1.02877	1.06886
70.3516	1.02601	1.02888	1.06929
71.3516	1.02654	1.02883	1.06988
72.3516	1.02668	1.0291	1.07018
73.3516	1.02678	1.02941	1.07065
74.3516	1.0269	1.0299	1.07123
75.3516	1.02752	1.0297	1.07173
76.3516	1.02789	1.03015	1.07224
77.3516	1.02767	1.03028	1.0725
78.3516	1.02807	1.03048	1.07263
79.3516	1.0282	1.03107	1.07339
80.3516	1.02818	1.03085	1.07393
81.3516	1.02817	1.03131	1.0742
82.3516	1.0283	1.03122	1.07461
83.3516	1.02866	1.03164	1.07486
84.3516	1.02902	1.0312	1.07529
85.3516	1.02919	1.03147	1.07583
86.3516	1.02911	1.03169	1.0762
87.3516	1.02983	1.03205	1.0768
88.3516	1.02978	1.03242	1.07713
89.3516	1.02955	1.032	1.07731
90.3516	1.03	1.03238	1.07787
91.3516	1.02989	1.03268	1.07827
92.3516	1.03011	1.03301	1.07839
93.3516	1.03037	1.03328	1.0789
94.3516	1.03061	1.03336	1.07937
95.3516	1.03048	1.03349	1.07948
96.3516	1.03071	1.03366	1.07967
97.3516	1.03086	1.03376	1.08035
98.3516	1.03124	1.03377	1.0808
99.3516	1.03149	1.03411	1.08129
100.352	1.03147	1.03421	1.08155
101.352	1.03191	1.03452	1.08167
102.352	1.03211	1.03447	1.08198
103.352	1.03201	1.03498	1.08213
104.352	1.03233	1.03524	1.08231
105.352	1.03237	1.03498	1.08296
106.352	1.03254	1.03532	1.0834
107.352	1.03278	1.03502	1.08418
108.352	1.03251	1.03532	1.08437
109.352	1.03286	1.03546	1.08491
110.352	1.03306	1.0355	1.0857
111.352	1.03316	1.0359	1.0856
112.352	1.03335	1.0361	1.08554
113.352	1.03315	1.03634	1.08609
114.352	1.03355	1.03684	1.08614
115.352	1.03386	1.03713	1.08647
116.352	1.03391	1.03727	1.08668
117.352	1.03409	1.03754	1.08756
118.352	1.0343	1.03765	1.08806
119.352	1.03447	1.03742	1.08789
120.352	1.03427	1.03784	1.088
121.352	1.03448	1.03786	1.08818
122.352	1.03469	1.03853	1.089
123.352	1.03496	1.03837	1.08916
124.352	1.03486	1.03843	1.08927
125.352	1.03529	1.03866	1.08948
126.352	1.03533	1.03886	1.08985
127.352	1.03571	1.03885	1.09035
128.352	1.03554	1.03878	1.09081
129.352	1.03585	1.03923	1.0912
130.352	1.03595	1.03874	1.09146
131.352	1.03602	1.039	1.09178
132.352	1.03629	1.03974	1.09187
133.352	1.03647	1.03955	1.09207
134.352	1.03666	1.04005	1.09202
135.352	1.03673	1.03997	1.09254
136.352	1.03699	1.04014	1.09297
137.352	1.03707	1.04019	1.09336
138.352	1.03729	1.04005	1.09362
139.352	1.03711	1.03998	1.09343
140.352	1.03746	1.04045	1.09398
141.352	1.03774	1.04051	1.09387
142.352	1.03761	1.04079	1.09412
143.352	1.03771	1.04091	1.09504
144.352	1.03789	1.04106	1.09535
145.352	1.03805	1.04127	1.09574
146.352	1.03851	1.0416	1.09539
147.352	1.0383	1.04134	1.09594
148.352	1.03835	1.0417	1.09591
149.352	1.03828	1.04164	1.09611
150.352	1.03864	1.0418	1.09658
151.352	1.03875	1.04192	1.09764
152.352	1.03854	1.04179	1.09694
153.352	1.0389	1.0419	1.09723
154.352	1.03939	1.04204	1.09783
155.352	1.03906	1.04235	1.09807
156.352	1.03918	1.04284	1.09842
157.352	1.03972	1.04296	1.09872
158.352	1.0398	1.04243	1.0992
159.352	1.03967	1.04313	1.09905
160.352	1.03963	1.04309	1.09947
161.352	1.04011	1.04301	1.09967
162.352	1.04019	1.04334	1.09999
163.352	1.04033	1.04328	1.10035
164.352	1.0404	1.04333	1.10009
165.352	1.04034	1.04364	1.10035
166.352	1.04048	1.04389	1.1007
167.352	1.04029	1.04374	1.10095
168.352	1.04051	1.04438	1.1014
169.352	1.04067	1.04428	1.10159
170.352	1.04081	1.04437	1.10196
171.352	1.04104	1.04445	1.10214
172.352	1.04106	1.04482	1.1022
173.352	1.04105	1.04476	1.10271
174.352	1.04118	1.04505	1.10302
175.352	1.04137	1.04521	1.10313
176.352	1.04158	1.04512	1.10303
177.352	1.04181	1.04536	1.10335
178.352	1.04156	1.04552	1.10381
179.352	1.04197	1.04552	1.10397
180.352	1.04205	1.04536	1.10415
181.352	1.04218	1.04564	1.10441
182.352	1.04229	1.04573	1.10461
183.352	1.0424	1.04612	1.10504
184.352	1.04265	1.04627	1.10483
185.352	1.04283	1.04667	1.10507
186.352	1.04263	1.04617	1.10545
187.352	1.04267	1.04633	1.10575
188.352	1.04287	1.04632	1.10572
189.352	1.04303	1.04682	1.10622
190.352	1.04309	1.04681	1.10646
191.352	1.04336	1.04688	1.10631
192.352	1.04365	1.04676	1.10665
193.352	1.04353	1.04697	1.1069
194.352	1.04348	1.04716	1.10688
195.352	1.04361	1.047	1.10741
196.352	1.04377	1.04779	1.10813
197.352	1.04384	1.04753	1.10789
198.352	1.04378	1.04763	1.10808
199.352	1.04412	1.04773	1.10819
200.352	1.04384	1.04794	1.10847
201.352	1.04418	1.04807	1.10859
202.352	1.04459	1.04825	1.10849
203.352	1.04483	1.04811	1.1094
204.352	1.04464	1.04827	1.10907
205.352	1.04519	1.04853	1.10937
206.352	1.04487	1.04866	1.1094
207.352	1.04502	1.0489	1.10968
208.352	1.04531	1.0489	1.10974
209.352	1.04515	1.04906	1.10984
210.352	1.04514	1.04915	1.11034
211.352	1.04477	1.04931	1.11038
212.352	1.04515	1.04894	1.11067
213.352	1.04551	1.04926	1.1111
214.352	1.04566	1.0492	1.11135
215.352	1.04599	1.04999	1.11119
216.352	1.04563	1.0496	1.11153
217.352	1.04585	1.04977	1.1115
218.352	1.0458	1.04973	1.11218
219.352	1.04589	1.05027	1.11191
220.352	1.04592	1.05037	1.11191
221.352	1.04634	1.05064	1.11226
222.352	1.04655	1.05062	1.11196
223.352	1.04642	1.05072	1.11269
224.352	1.04618	1.05053	1.11262
225.352	1.04659	1.05048	1.11298
226.352	1.04674	1.05101	1.11302
227.352	1.0466	1.05082	1.11333
228.352	1.04663	1.05084	1.11306
229.352	1.04704	1.0511	1.11381
230.352	1.04737	1.05132	1.11358
231.352	1.04717	1.05196	1.114
232.352	1.04716	1.05189	1.11394
233.352	1.04715	1.05113	1.11431
234.352	1.04743	1.05198	1.11411
235.352	1.04729	1.05184	1.11458
236.352	1.04766	1.05183	1.1146
237.352	1.04806	1.05204	1.11479
238.352	1.04766	1.05202	1.11467
239.352	1.04773	1.05232	1.11498
240.352	1.04776	1.052	1.11571
241.352	1.04794	1.05228	1.11574
242.352	1.04793	1.05233	1.11636
243.352	1.04795	1.05265	1.11659
244.352	1.04835	1.05283	1.11669
245.352	1.04833	1.05307	1.1166
246.352	1.0485	1.05325	1.11624
247.352	1.04835	1.05334	1.11619
248.352	1.04853	1.05362	1.11644
249.352	1.04861	1.05357	1.11668
250.352	1.04879	1.05329	1.11741
251.352	1.04867	1.05339	1.11766
252.352	1.04898	1.05367	1.11764
253.352	1.04924	1.05359	1.11805
254.352	1.04909	1.05346	1.11815
255.352	1.04913	1.05335	1.11851
256.352	1.04902	1.05374	1.11869
257.352	1.04949	1.0536	1.11861
258.352	1.04938	1.05421	1.11881
259.352	1.04925	1.05459	1.1189
260.352	1.04953	1.05434	1.11916
261.352	1.04933	1.05438	1.11909
262.352	1.04944	1.05428	1.11916
263.352	1.0494	1.05445	1.11919
264.352	1.04936	1.05452	1.11946
265.352	1.04959	1.05437	1.11935
266.352	1.05022	1.05473	1.11998
267.352	1.05041	1.05506	1.11989
268.352	1.05059	1.05536	1.12037
269.352	1.05042	1.05537	1.12039
270.352	1.05032	1.05576	1.12094
271.352	1.05049	1.05538	1.12039
272.352	1.05069	1.05569	1.1207
273.352	1.05068	1.0551	1.12119
274.352	1.05092	1.0553	1.1209
275.352	1.05103	1.05568	1.1212
276.352	1.05085	1.05575	1.12119
277.352	1.05102	1.0558	1.12198
278.352	1.05123	1.05558	1.122
279.352	1.05127	1.05578	1.12213
280.352	1.05136	1.05582	1.12242
281.352	1.05145	1.05605	1.12241
282.352	1.05137	1.05613	1.12258
283.352	1.05123	1.05616	1.12304
284.352	1.05176	1.05621	1.12321
285.352	1.05205	1.0564	1.12338
286.352	1.052	1.05638	1.12331
287.352	1.05198	1.05638	1.12356
288.352	1.05182	1.05668	1.12341
289.352	1.05202	1.05706	1.12357
290.352	1.05179	1.05737	1.1239
291.352	1.05219	1.0573	1.12395
292.352	1.05196	1.05742	1.12414
293.352	1.05229	1.05736	1.12442
294.352	1.05213	1.05753	1.12435
295.352	1.05211	1.05771	1.12446
296.352	1.05208	1.05772	1.12456
297.352	1.05263	1.05792	1.12435
298.352	1.05284	1.05757	1.12455
299.352	1.05286	1.05781	1.1248
300.352	1.05274	1.0577	1.12498
301.352	1.05259	1.05793	1.1251
302.352	1.05292	1.05804	1.12527
303.352	1.05313	1.05826	1.12527
304.352	1.05309	1.05805	1.1256
305.352	1.05288	1.05814	1.12617
306.352	1.0532	1.05811	1.12613
307.352	1.05317	1.05818	1.12614
308.352	1.05334	1.05832	1.12632
309.352	1.05359	1.05817	1.12642
310.352	1.05363	1.05837	1.12662
311.352	1.05339	1.05861	1.12702
312.352	1.05303	1.05879	1.12692
313.352	1.05335	1.05893	1.12696
314.352	1.05353	1.05858	1.12673
315.352	1.05361	1.05886	1.12717
316.352	1.05389	1.05861	1.12747
317.352	1.05406	1.05876	1.12722
318.352	1.05397	1.05909	1.12782
319.352	1.05427	1.05916	1.12756
320.352	1.0541	1.05929	1.12737
321.352	1.05405	1.05951	1.12792
322.352	1.05444	1.05956	1.12808
323.352	1.05428	1.05953	1.12821
324.352	1.05431	1.05955	1.12872
325.352	1.05465	1.05994	1.12872
326.352	1.05473	1.06007	1.12901
327.352	1.05489	1.05974	1.12886
328.352	1.05466	1.06008	1.12869
329.352	1.05503	1.06015	1.12855
330.352	1.05455	1.0599	1.12868
331.352	1.05471	1.06027	1.12894
332.352	1.05502	1.06034	1.12928
333.352	1.05519	1.06051	1.12935
334.352	1.05484	1.0603	1.12977
335.352	1.05514	1.06021	1.12969
336.352	1.05526	1.06025	1.1297
337.352	1.05513	1.06013	1.13024
338.352	1.05542	1.06053	1.12986
339.352	1.05542	1.0604	1.12996
340.352	1.05559	1.06028	1.12997
341.352	1.05547	1.06048	1.13023
342.352	1.05602	1.06074	1.1306
343.352	1.05588	1.06117	1.13079
344.352	1.05607	1.06132	1.13085
345.352	1.05575	1.06136	1.1309
346.352	1.05597	1.06124	1.13086
347.352	1.05617	1.06169	1.13123
348.352	1.05602	1.0617	1.13123
349.352	1.0565	1.06147	1.13127
350.352	1.05663	1.06127	1.13135
351.352	1.05679	1.06162	1.13157
352.352	1.05638	1.06188	1.13146
353.352	1.05653	1.06151	1.13179
354.352	1.05683	1.06221	1.13187
355.352	1.05646	1.06215	1.13188
356.352	1.05648	1.06229	1.13189
357.352	1.05672	1.06243	1.13176
358.352	1.05647	1.06274	1.13212
359.352	1.05695	1.06244	1.13236
360.352	1.0567	1.06227	1.13222
361.352	1.05689	1.06271	1.13258
362.352	1.05679	1.06288	1.13232
363.352	1.05683	1.06274	1.13261
364.352	1.05682	1.06223	1.13304
365.352	1.05712	1.06266	1.13287
366.352	1.05741	1.06262	1.13288
367.352	1.05728	1.06261	1.13288
368.352	1.05737	1.06333	1.13301
369.352	1.05737	1.06306	1.13308
370.352	1.05758	1.06337	1.13321
371.352	1.05772	1.06367	1.13341
372.352	1.0579	1.06378	1.1334
373.352	1.05771	1.06317	1.13373
374.352	1.05753	1.06339	1.1337
375.352	1.05792	1.06343	1.13387
376.352	1.05797	1.06372	1.13387
377.352	1.05755	1.06365	1.13397
378.352	1.0579	1.06358	1.13423
379.352	1.05807	1.06364	1.13424
380.352	1.05789	1.06356	1.1344
381.352	1.05818	1.06393	1.13464
382.352	1.05808	1.06378	1.13496
383.352	1.0579	1.06393	1.13533
384.352	1.05823	1.06405	1.13531
385.352	1.05849	1.06409	1.13475
386.352	1.05829	1.06417	1.13488
387.352	1.05871	1.06425	1.13509
388.352	1.0587	1.06445	1.13553
389.352	1.05899	1.06473	1.13524
390.352	1.05865	1.06469	1.13558
391.352	1.05909	1.06459	1.1358
392.352	1.0589	1.06469	1.13589
393.352	1.05887	1.06445	1.13581
394.352	1.05887	1.06463	1.13628
395.352	1.05889	1.06485	1.13618
396.352	1.05915	1.06543	1.13657
397.352	1.05909	1.06519	1.1365
398.352	1.05898	1.06549	1.13656
399.352	1.05917	1.06506	1.13676
400.352	1.05918	1.06496	1.13647
401.352	1.05927	1.06512	1.13657
402.352	1.05906	1.06517	1.13653
403.352	1.05966	1.06505	1.13727
404.352	1.06007	1.06547	1.13712
405.352	1.05974	1.06518	1.13717
406.352	1.05978	1.06525	1.13719
407.352	1.05977	1.06569	1.13738
408.352	1.05966	1.0657	1.13775
409.352	1.05992	1.06553	1.13797
410.352	1.05999	1.06583	1.13791
411.352	1.06017	1.06624	1.13737
412.352	1.06005	1.06592	1.13759
413.352	1.06022	1.06628	1.13784
414.352	1.06022	1.06636	1.13802
415.352	1.06019	1.06641	1.13788
416.352	1.06014	1.06666	1.13816
417.352	1.05994	1.06641	1.13865
418.352	1.06007	1.06626	1.13871
419.352	1.06043	1.06623	1.13845
420.352	1.06035	1.06629	1.13804
421.352	1.06035	1.06624	1.13844
422.352	1.06048	1.06639	1.13861
423.352	1.06058	1.06653	1.13877
424.352	1.06084	1.06666	1.13911
425.352	1.06035	1.06652	1.13929
426.352	1.0606	1.06664	1.13929
427.352	1.06096	1.06671	1.13942
428.352	1.06111	1.06706	1.13962
429.352	1.06072	1.06758	1.13978
430.352	1.0613	1.06738	1.13995
431.352	1.06152	1.06729	1.13975
432.352	1.06132	1.06738	1.14003
433.352	1.06109	1.06714	1.13999
434.352	1.06103	1.06725	1.14001
435.352	1.06098	1.06721	1.13984
436.352	1.061	1.06685	1.1402
437.352	1.06133	1.06734	1.14022
438.352	1.06152	1.0674	1.14035
439.352	1.0615	1.06775	1.14049
440.352	1.06159	1.06794	1.1402
441.352	1.06163	1.06803	1.14048
442.352	1.06192	1.06771	1.14061
443.352	1.06166	1.06764	1.14048
444.352	1.06171	1.06791	1.1407
445.352	1.06192	1.06781	1.14071
446.352	1.06194	1.06806	1.14065
447.352	1.06192	1.06862	1.14078
448.352	1.062	1.06857	1.14065
449.352	1.06171	1.06837	1.14118
450.352	1.06185	1.0683	1.14163
451.352	1.06175	1.06824	1.14211
452.352	1.06176	1.06804	1.14157
453.352	1.06204	1.06861	1.14158
454.352	1.06201	1.06839	1.14143
455.352	1.06199	1.0686	1.14174
456.352	1.06198	1.06882	1.14184
457.352	1.06196	1.0687	1.14226
458.352	1.06207	1.06882	1.1417
459.352	1.06225	1.06901	1.14204
460.352	1.06217	1.06902	1.14213
461.352	1.0624	1.06886	1.14245
462.352	1.06269	1.06909	1.1423
463.352	1.06256	1.06902	1.14221
464.352	1.0624	1.06883	1.14233
465.352	1.06292	1.06934	1.14258
466.352	1.06249	1.06916	1.14265
467.352	1.0626	1.06927	1.14267
468.352	1.06259	1.06958	1.14238
469.352	1.063	1.06936	1.14276
470.352	1.0629	1.06944	1.14321
471.352	1.06274	1.06965	1.14344
472.352	1.06297	1.06928	1.14336
473.352	1.0633	1.06935	1.14301
474.352	1.0629	1.06937	1.1432
475.352	1.06276	1.06942	1.14329
476.352	1.06299	1.06934	1.14393
477.352	1.0628	1.06957	1.14384
478.352	1.06333	1.06958	1.14351
479.352	1.06337	1.06991	1.14367
480.352	1.06312	1.07	1.1441
481.352	1.0632	1.07024	1.14421
482.352	1.06348	1.07037	1.14426
483.352	1.06338	1.07023	1.1442
484.352	1.0633	1.07036	1.14409
485.352	1.06356	1.07016	1.14391
486.352	1.06341	1.07038	1.14403
487.352	1.06354	1.07014	1.14412
488.352	1.06382	1.06974	1.14433
489.352	1.06372	1.07014	1.14438
490.352	1.06373	1.07039	1.14467
491.352	1.06391	1.07043	1.14494
492.352	1.06405	1.07052	1.1446
493.352	1.06416	1.07054	1.14482
494.352	1.06367	1.07068	1.14471
495.352	1.064	1.07058	1.14536
496.352	1.06385	1.0707	1.14531
497.352	1.0637	1.07111	1.14518
498.352	1.06421	1.07103	1.14529
499.352	1.06459	1.07084	1.14548
500.352	1.06459	1.07128	1.14518
501.352	1.065	1.07138	1.14573
502.352	1.06498	1.07154	1.14621
503.352	1.06487	1.07117	1.14611
504.352	1.06446	1.07171	1.14603
505.352	1.06446	1.0717	1.1461
506.352	1.06462	1.07162	1.14576
507.352	1.06482	1.07157	1.14589
508.352	1.06501	1.07163	1.14563

## Sheet: fig1c
Time	AVERAGE 0 nM	AVERAGE 10 nM	AVERAGE 50 nM
0.351562	1	1	1
0.468749	1.00177	1.0038	1.00493
0.585936	1.00359	1.00657	1.0093
0.703123	1.00539	1.00923	1.01316
0.82031	1.0069	1.01112	1.01654
0.937498	1.00834	1.01309	1.01959
1.05469	1.00994	1.01515	1.02297
1.17187	1.01162	1.01692	1.025
1.28906	1.01281	1.01868	1.02777
1.40625	1.01399	1.02055	1.02999
1.52343	1.01506	1.02231	1.03234
1.64062	1.01625	1.02332	1.03438
1.75781	1.0175	1.02532	1.03698
1.87499	1.01817	1.02583	1.0388
1.99218	1.01954	1.02724	1.0407
2.10937	1.02046	1.02867	1.04238
2.22656	1.02118	1.02967	1.04424
2.34374	1.02221	1.03121	1.04586
2.46093	1.02278	1.03249	1.04746
2.57812	1.02395	1.0334	1.04906
2.69531	1.02491	1.0344	1.05015
2.81249	1.02531	1.03532	1.05235
2.92968	1.02622	1.03659	1.05351
3.04687	1.02687	1.03755	1.05536
3.16405	1.02756	1.03864	1.05628
3.28124	1.02797	1.0394	1.05761
3.39843	1.02889	1.04009	1.0586
3.51562	1.02971	1.04074	1.0598
3.6328	1.03023	1.04142	1.06134
3.74999	1.03101	1.04224	1.06215
3.86718	1.03161	1.04353	1.06368
3.98436	1.03181	1.04438	1.06461
4.10155	1.0322	1.0447	1.06618
4.21874	1.033	1.04578	1.06739
4.33593	1.03346	1.04677	1.06876
4.45311	1.03367	1.0473	1.0692
4.5703	1.03431	1.04808	1.07069
4.68749	1.03467	1.04849	1.07171
4.80467	1.03515	1.04968	1.07278
4.92186	1.03592	1.04992	1.07356
5.03905	1.03649	1.05042	1.07469
5.15624	1.03702	1.05115	1.0756
5.27342	1.03764	1.05209	1.07667
5.39061	1.03783	1.05216	1.07715
5.5078	1.03842	1.05285	1.07829
5.62499	1.03884	1.0532	1.07943
5.74217	1.03903	1.05399	1.08025
5.85936	1.03953	1.05515	1.08045
5.97655	1.04011	1.05546	1.08186
6.09373	1.04025	1.05583	1.0826
6.21092	1.04101	1.05682	1.08353
6.32811	1.04134	1.05747	1.08405
6.4453	1.04135	1.05774	1.08499
6.56248	1.04179	1.05831	1.08562
6.67967	1.04211	1.05883	1.08646
6.79686	1.04278	1.05947	1.08713
6.91404	1.04305	1.05929	1.08801
7.03123	1.04325	1.06006	1.08881
7.14842	1.04352	1.06093	1.08959
7.26561	1.04418	1.0617	1.09046
7.38279	1.04436	1.06218	1.09159
7.49998	1.0449	1.06259	1.09207
7.61717	1.04524	1.06294	1.09281
7.73435	1.04543	1.064	1.09346
7.85154	1.04582	1.06423	1.09425
7.96873	1.04629	1.06505	1.09485
8.08592	1.0465	1.06548	1.09536
8.2031	1.04676	1.06577	1.09663
8.32029	1.04702	1.06641	1.09703
8.43748	1.04699	1.06679	1.09786
8.55467	1.04749	1.06711	1.09849
8.67185	1.04768	1.06785	1.099
8.78904	1.04772	1.06781	1.09967
8.90623	1.04836	1.06863	1.10032
9.02341	1.04861	1.06907	1.1009
9.1406	1.04864	1.06993	1.1014
9.25779	1.04911	1.07012	1.10214
9.37498	1.04948	1.07044	1.10287
9.49216	1.04998	1.07076	1.10267
9.60935	1.0501	1.07145	1.10363
9.72654	1.05033	1.07151	1.10427
9.84372	1.05066	1.07193	1.10565
9.96091	1.05119	1.07237	1.10586
10.0781	1.05141	1.07277	1.1063
10.1953	1.05148	1.07392	1.10723
10.3125	1.05151	1.0735	1.10806
10.4297	1.05193	1.07382	1.1082
10.5468	1.05215	1.07444	1.10889
10.664	1.05256	1.07509	1.1093
10.7812	1.05277	1.07567	1.10991
10.8984	1.05253	1.07554	1.11011
11.0156	1.05289	1.07583	1.11081
11.1328	1.05326	1.07653	1.11149
11.25	1.05359	1.0767	1.11207
11.3672	1.05412	1.07727	1.11217
11.4843	1.05456	1.07756	1.11284
11.6015	1.05434	1.07791	1.11359
11.7187	1.05496	1.07858	1.11407
11.8359	1.05503	1.07903	1.11471
11.9531	1.05502	1.0791	1.11537
12.0703	1.05526	1.07957	1.11593
12.1875	1.05562	1.0797	1.1163
12.3047	1.05561	1.08013	1.1165
12.4218	1.0558	1.08088	1.11718
12.539	1.05598	1.08081	1.11784
12.6562	1.05609	1.08116	1.11779
12.7734	1.05627	1.08162	1.11895
12.8906	1.05667	1.08198	1.11904
13.0078	1.05696	1.08227	1.11942
13.125	1.0573	1.08255	1.12006
13.2422	1.05751	1.08326	1.12065
13.3593	1.05754	1.08373	1.12112
13.4765	1.05797	1.08397	1.12205
13.5937	1.05812	1.08397	1.12206
13.7109	1.05865	1.08414	1.12246
13.8281	1.05858	1.0844	1.12257
13.9453	1.05865	1.08488	1.12339
14.0625	1.05892	1.08582	1.12388
14.1797	1.05881	1.08578	1.12422
14.2968	1.05874	1.08598	1.1246
14.414	1.05899	1.0865	1.12507
14.5312	1.05951	1.08736	1.1254
14.6484	1.05979	1.08738	1.12623
14.7656	1.05981	1.08804	1.12671
14.8828	1.06016	1.0875	1.12703
15	1.06021	1.08845	1.12794
15.1172	1.06043	1.08868	1.12781
15.2343	1.06084	1.08947	1.12854
15.3515	1.06097	1.08963	1.12898
15.4687	1.06124	1.08968	1.12921
15.5859	1.06142	1.08933	1.12917
15.7031	1.06155	1.09013	1.13033
15.8203	1.06174	1.09075	1.13046
15.9375	1.06195	1.09071	1.13138
16.0546	1.06204	1.09128	1.13142
16.1718	1.06191	1.09111	1.13199
16.289	1.06214	1.09148	1.13231
16.4062	1.06236	1.092	1.13265
16.5234	1.06251	1.09231	1.13312
16.6406	1.0625	1.09274	1.13334
16.7578	1.06259	1.09323	1.13373
16.875	1.06279	1.0931	1.13415
16.9921	1.06303	1.09347	1.13465
17.1093	1.06327	1.09373	1.13521
17.2265	1.06355	1.09415	1.13501
17.3437	1.06375	1.09438	1.13594
17.4609	1.06373	1.09464	1.13598
17.5781	1.06416	1.09488	1.13646
17.6953	1.06417	1.09519	1.13702
17.8124	1.06456	1.09579	1.13702
17.9296	1.065	1.09569	1.13717
18.0468	1.06488	1.09626	1.13798
18.164	1.065	1.09659	1.13766
18.2812	1.06532	1.09652	1.13872
18.3984	1.06535	1.09681	1.13885
18.5156	1.06532	1.09704	1.13883
18.6328	1.06532	1.09728	1.13949
18.7499	1.06551	1.09763	1.14009
18.8671	1.06592	1.09773	1.14059
18.9843	1.06605	1.09807	1.14064
19.1015	1.06606	1.09875	1.14058
19.2187	1.0665	1.09887	1.14103
19.3359	1.06666	1.09891	1.14147
19.4531	1.06658	1.09953	1.14127
19.5703	1.0671	1.09995	1.14209
19.6874	1.06681	1.10011	1.14263
19.8046	1.067	1.10024	1.14287
19.9218	1.06722	1.10043	1.14342
20.039	1.06747	1.10044	1.1438
20.1562	1.06779	1.10089	1.14348
20.2734	1.06798	1.10079	1.1442
20.3906	1.06821	1.10124	1.14424
20.5078	1.06803	1.10154	1.1449
20.6249	1.06784	1.10198	1.14509
20.7421	1.06775	1.10223	1.14505
20.8593	1.06818	1.10274	1.14566
20.9765	1.06833	1.10272	1.14586
21.0937	1.06863	1.10277	1.14645
21.2109	1.06844	1.10381	1.14611
21.3281	1.06862	1.1043	1.14682
21.4453	1.06894	1.10405	1.14763
21.5624	1.0692	1.10464	1.14794
21.6796	1.06937	1.10453	1.14768
21.7968	1.06915	1.10472	1.14863
21.914	1.06938	1.10484	1.14867
22.0312	1.06921	1.10545	1.14926
22.1484	1.06944	1.10562	1.1491
22.2656	1.06967	1.10583	1.14951
22.3828	1.0696	1.10624	1.14989
22.4999	1.06994	1.10607	1.15015
22.6171	1.07031	1.10667	1.15048
22.7343	1.07069	1.10689	1.15066
22.8515	1.07042	1.10685	1.15126
22.9687	1.07074	1.10756	1.15157
23.0859	1.07096	1.10798	1.15227
23.2031	1.07112	1.10773	1.15184
23.3203	1.07084	1.1078	1.15227
23.4374	1.07094	1.10813	1.15208
23.5546	1.07129	1.10826	1.15255
23.6718	1.07141	1.10859	1.15301
23.789	1.07176	1.10926	1.15285
23.9062	1.07177	1.10908	1.15314
24.0234	1.07181	1.10945	1.15361
24.1406	1.07193	1.10943	1.15406
24.2578	1.07181	1.10947	1.1546
24.3749	1.07207	1.10953	1.1547
24.4921	1.07212	1.11056	1.15454
24.6093	1.07269	1.11081	1.15495
24.7265	1.07269	1.11098	1.15565
24.8437	1.07243	1.11092	1.15644
24.9609	1.07263	1.11096	1.15623
25.0781	1.07251	1.11158	1.15655
25.1953	1.07252	1.11215	1.1568
25.3124	1.07289	1.11165	1.15719
25.4296	1.07317	1.11232	1.15693
25.5468	1.07355	1.11256	1.15708
25.664	1.07345	1.11246	1.15751
25.7812	1.07352	1.11292	1.15768
25.8984	1.07371	1.11327	1.15792
26.0156	1.07389	1.1137	1.15773
26.1328	1.07407	1.1139	1.15856
26.2499	1.07402	1.11394	1.15915
26.3671	1.07422	1.11424	1.15925
26.4843	1.07436	1.11445	1.15946
26.6015	1.07431	1.11441	1.15945
26.7187	1.07464	1.11463	1.16004
26.8359	1.07455	1.11502	1.16042
26.9531	1.07458	1.11517	1.16051
27.0702	1.07457	1.11554	1.16056
27.1874	1.0747	1.11596	1.16119
27.3046	1.07498	1.11584	1.16168
27.4218	1.0749	1.11656	1.16121
27.539	1.07523	1.11686	1.16186
27.6562	1.0752	1.11652	1.1622
27.7734	1.07505	1.11665	1.16266
27.8906	1.07505	1.11666	1.16223
28.0077	1.0755	1.1168	1.16282
28.1249	1.07557	1.11732	1.16321
28.2421	1.07521	1.1175	1.16317
28.3593	1.07579	1.11747	1.1639
28.4765	1.07561	1.11772	1.16416
28.5937	1.07585	1.1178	1.16409
28.7109	1.07607	1.11791	1.16398
28.8281	1.07571	1.11843	1.16478
28.9452	1.07599	1.11817	1.16509
29.0624	1.07601	1.11873	1.16506
29.1796	1.07636	1.11893	1.16508
29.2968	1.07616	1.11961	1.16579
29.414	1.07636	1.11994	1.16587
29.5312	1.07689	1.12012	1.16617
29.6484	1.07678	1.1203	1.16609
29.7656	1.07683	1.12043	1.16615
29.8827	1.07696	1.12086	1.16689
29.9999	1.0769	1.12142	1.16707
30.1171	1.07708	1.12114	1.16718
30.2343	1.07704	1.12105	1.16777
30.3515	1.07757	1.12123	1.16739
30.4687	1.0777	1.1217	1.16776
30.5859	1.07764	1.12218	1.16802
30.7031	1.07797	1.12191	1.16842
30.8202	1.07792	1.12228	1.16812
30.9374	1.07791	1.12286	1.16856
31.0546	1.07788	1.12314	1.16859
31.1718	1.07851	1.12281	1.16973
31.289	1.07842	1.12306	1.16929
31.4062	1.07819	1.12321	1.16958
31.5234	1.07827	1.12365	1.16949
31.6405	1.07834	1.12394	1.16937
31.7577	1.07859	1.12343	1.17035
31.8749	1.07872	1.12405	1.1704
31.9921	1.07848	1.12403	1.17101
32.1093	1.07865	1.12425	1.17102
32.2265	1.07872	1.12435	1.17086
32.3437	1.07885	1.12507	1.17133
32.4609	1.07883	1.12489	1.17128
32.578	1.07893	1.12532	1.17131
32.6952	1.07883	1.12568	1.17152
32.8124	1.07901	1.12571	1.17227
32.9296	1.0792	1.12537	1.17223
33.0468	1.07923	1.12611	1.17282
33.164	1.07953	1.12631	1.17228
33.2812	1.07967	1.12645	1.17276
33.3984	1.07959	1.12615	1.17302
33.5155	1.07977	1.12652	1.17322
33.6327	1.07971	1.1266	1.17322
33.7499	1.07983	1.12731	1.17366
33.8671	1.07968	1.12724	1.17409
33.9843	1.07986	1.12781	1.17408
34.1015	1.07989	1.12757	1.17406
34.2187	1.07977	1.12761	1.17473
34.3359	1.0797	1.12762	1.17498
34.453	1.08013	1.12811	1.17526
34.5702	1.08041	1.12866	1.17527
34.6874	1.08043	1.12841	1.17516
34.8046	1.08057	1.12857	1.17462
34.9218	1.08083	1.12892	1.17516
35.039	1.08111	1.12894	1.17523
35.1562	1.0811	1.12895	1.17577
35.2734	1.08112	1.12918	1.17616
35.3905	1.08092	1.12961	1.17655
35.5077	1.08106	1.12922	1.17711
35.6249	1.08112	1.13013	1.17695
35.7421	1.08123	1.13002	1.17709
35.8593	1.08133	1.1302	1.17707
35.9765	1.08123	1.13031	1.17688
36.0937	1.08158	1.13091	1.17733
36.2109	1.0817	1.13119	1.17743
36.328	1.08159	1.13082	1.17751
36.4452	1.08182	1.13193	1.17771
36.5624	1.08185	1.13161	1.1776
36.6796	1.08203	1.13195	1.17802
36.7968	1.08212	1.13176	1.1782
36.914	1.08182	1.13173	1.17834
37.0311	1.08215	1.13181	1.17868
37.1483	1.08199	1.13219	1.17897
37.2655	1.08195	1.13233	1.17913
37.3827	1.08179	1.13254	1.17884
37.4999	1.08194	1.13277	1.17914
37.6171	1.0823	1.13321	1.17929
37.7343	1.08213	1.13362	1.17956
37.8515	1.082	1.13363	1.17975
37.9686	1.08218	1.13355	1.18008
38.0858	1.08251	1.13321	1.18094
38.203	1.08268	1.13367	1.18076
38.3202	1.08283	1.13367	1.18084
38.4374	1.08273	1.13423	1.181
38.5546	1.08279	1.13425	1.18076
38.6718	1.083	1.13458	1.18103
38.789	1.08344	1.13458	1.18188
38.9061	1.08315	1.13514	1.18152
39.0233	1.08296	1.13489	1.18213
39.1405	1.08338	1.13549	1.18213
39.2577	1.08332	1.1354	1.18235
39.3749	1.08344	1.13557	1.18223
39.4921	1.08403	1.13546	1.18208
39.6093	1.08368	1.13578	1.18226
39.7265	1.08367	1.13537	1.18232
39.8436	1.08355	1.13607	1.18319
39.9608	1.08398	1.13637	1.1831
40.078	1.08377	1.13649	1.18297
40.1952	1.0837	1.13669	1.18306
40.3124	1.0838	1.13659	1.18379
40.4296	1.08383	1.13684	1.18424
40.5468	1.08397	1.13736	1.18452
40.664	1.08398	1.13742	1.18422
40.7811	1.08429	1.13746	1.18406
40.8983	1.08415	1.13779	1.1841
41.0155	1.08454	1.1378	1.18444
41.1327	1.08481	1.13825	1.18461
41.2499	1.0844	1.13806	1.18505
41.3671	1.08457	1.13827	1.18498
41.4843	1.08422	1.13884	1.18488
41.6015	1.08417	1.13921	1.18501
41.7186	1.08449	1.13901	1.18496
41.8358	1.08465	1.13931	1.18571
41.953	1.08473	1.13953	1.18554
42.0702	1.08482	1.13906	1.18535
42.1874	1.08468	1.13934	1.18598
42.3046	1.08462	1.1394	1.1861
42.4218	1.08489	1.13934	1.18618
42.539	1.08535	1.13989	1.18622
42.6561	1.08529	1.13963	1.18613
42.7733	1.08535	1.14008	1.18662
42.8905	1.08521	1.14076	1.18717
43.0077	1.08551	1.14026	1.187
43.1249	1.08548	1.1407	1.18656
43.2421	1.08562	1.14091	1.18671
43.3593	1.08554	1.14136	1.18703
43.4764	1.08623	1.14089	1.18754
43.5936	1.0858	1.14133	1.1874
43.7108	1.08584	1.14174	1.18772
43.828	1.08589	1.14173	1.18771
43.9452	1.08585	1.14163	1.18781
44.0624	1.08574	1.14194	1.18815
44.1796	1.08618	1.14174	1.18813
44.2968	1.08582	1.14207	1.18895
44.4139	1.08619	1.142	1.18879
44.5311	1.08607	1.14261	1.18908
44.6483	1.08614	1.14241	1.18929
44.7655	1.08627	1.1428	1.18932
44.8827	1.08636	1.14284	1.18909
44.9999	1.08644	1.14269	1.18975
45.1171	1.08631	1.14299	1.18968
45.2343	1.08642	1.14343	1.1895
45.3514	1.08669	1.14316	1.18992
45.4686	1.08661	1.14329	1.18968
45.5858	1.08691	1.14359	1.19001
45.703	1.08698	1.14354	1.19024
45.8202	1.08677	1.14362	1.1902
45.9374	1.08655	1.14382	1.19011
46.0546	1.08618	1.14408	1.19055
46.1718	1.0865	1.14431	1.19084
46.2889	1.08672	1.14465	1.19069
46.4061	1.0867	1.14459	1.1909
46.5233	1.08669	1.14459	1.19157
46.6405	1.08687	1.14481	1.19202
46.7577	1.08743	1.14505	1.19195
46.8749	1.08729	1.14544	1.19167
46.9921	1.08724	1.14541	1.19192
47.1093	1.08725	1.14529	1.19187
47.2264	1.0872	1.14536	1.19211
47.3436	1.0874	1.14544	1.19215
47.4608	1.08741	1.14573	1.19227
47.578	1.08769	1.14656	1.19261
47.6952	1.08794	1.14667	1.19285
47.8124	1.08768	1.14629	1.1931
47.9296	1.08795	1.14621	1.19324
48.0468	1.08785	1.14686	1.19296
48.1639	1.08781	1.14693	1.19286
48.2811	1.08775	1.14692	1.19354
48.3983	1.08815	1.14696	1.19344
48.5155	1.08809	1.14714	1.19368
48.6327	1.08803	1.14799	1.19374
48.7499	1.08787	1.14773	1.19372
48.8671	1.0882	1.14728	1.19393
48.9843	1.08821	1.14791	1.19368
49.1014	1.08851	1.14769	1.19319
49.2186	1.08847	1.14842	1.19388
49.3358	1.08836	1.1483	1.19386
49.453	1.0882	1.14871	1.19387
49.5702	1.08847	1.14887	1.19411
49.6874	1.0882	1.14888	1.19467
49.8046	1.08857	1.1489	1.1949
49.9218	1.08866	1.1492	1.19445
50.0389	1.08849	1.14935	1.19465
50.1561	1.08855	1.14923	1.19481
50.2733	1.08859	1.14915	1.19516
50.3905	1.08885	1.14957	1.19573
50.5077	1.08865	1.14921	1.19546
50.6249	1.08909	1.14983	1.1951
50.7421	1.08922	1.1499	1.19534
50.8593	1.08923	1.14982	1.19572
50.9764	1.08916	1.15032	1.19563
51.0936	1.08936	1.15029	1.196
51.2108	1.08923	1.15028	1.19613
51.328	1.08923	1.15036	1.19624
51.4452	1.08946	1.1504	1.19668
51.5624	1.08929	1.15058	1.19704
51.6795	1.08981	1.15071	1.19677
51.7967	1.08928	1.15111	1.19673
51.9139	1.08969	1.15088	1.19641
52.0311	1.08978	1.15088	1.19627
52.1483	1.08974	1.15102	1.19628
52.2655	1.08963	1.15168	1.19685
52.3827	1.08935	1.15183	1.19705
52.4999	1.08968	1.15182	1.19718
52.617	1.08965	1.15192	1.19761
52.7342	1.08988	1.15204	1.19779
52.8514	1.08987	1.15189	1.19766
52.9686	1.09011	1.15217	1.19822
53.0858	1.08988	1.15196	1.19789
53.203	1.09016	1.15206	1.19824
53.3202	1.09016	1.15202	1.19844
53.4374	1.09014	1.15216	1.19903
53.5545	1.08995	1.15253	1.19908
53.6717	1.09033	1.15234	1.19877
53.7889	1.09041	1.15266	1.19892
53.9061	1.09037	1.15268	1.19877
54.0233	1.09053	1.15301	1.199
54.1405	1.09065	1.15311	1.19925
54.2577	1.09053	1.15339	1.19879
54.3749	1.09059	1.15359	1.19888
54.492	1.09059	1.15377	1.19886
54.6092	1.0905	1.15388	1.19927
54.7264	1.0905	1.15422	1.1992
54.8436	1.09041	1.15397	1.19935
54.9608	1.09049	1.15392	1.19922
55.078	1.09053	1.15451	1.1991
55.1952	1.09109	1.15431	1.19901
55.3124	1.09058	1.15405	1.19947
55.4295	1.09071	1.15456	1.20013
55.5467	1.09092	1.15473	1.19984
55.6639	1.0912	1.15452	1.20006
55.7811	1.09099	1.15456	1.20019
55.8983	1.09078	1.15481	1.20073
56.0155	1.09083	1.15518	1.20075
56.1327	1.09096	1.15512	1.20101
56.2499	1.09096	1.15532	1.20075
56.367	1.09087	1.15563	1.20054
56.4842	1.09078	1.15561	1.20084
56.6014	1.09055	1.15552	1.20069
56.7186	1.09078	1.15585	1.20137
56.8358	1.09112	1.15609	1.20142
56.953	1.09121	1.15635	1.20158
57.0702	1.09127	1.15614	1.20149
57.1874	1.09124	1.15625	1.20167
57.3045	1.09114	1.15624	1.20202
57.4217	1.09118	1.15674	1.20202
57.5389	1.09125	1.15678	1.20221
57.6561	1.09109	1.15692	1.20226
57.7733	1.09175	1.15721	1.20191
57.8905	1.09128	1.1567	1.2019
58.0077	1.09121	1.15688	1.20204
58.1249	1.09157	1.15702	1.2023
58.242	1.09138	1.15709	1.20246
58.3592	1.09152	1.15687	1.20265
58.4764	1.09167	1.1576	1.20219
58.5936	1.09179	1.15769	1.20249
58.7108	1.09176	1.15814	1.20293
58.828	1.09175	1.15791	1.20305
58.9452	1.09227	1.15816	1.20315
59.0624	1.09258	1.15823	1.20322
59.1795	1.09228	1.15871	1.20283
59.2967	1.09212	1.15857	1.20299
59.4139	1.09201	1.15874	1.20284
59.5311	1.09217	1.15867	1.20302
59.6483	1.09221	1.15908	1.20358
59.7655	1.09205	1.15932	1.20389
59.8827	1.09243	1.15906	1.20338

## Sheet: fig1d
Conc RR	3primeCY3			intCY3			5primeCY3
	mean	SD	n	mean	SD	n	mean	SD	n
0	1.09264	0.0104796	4	1.065	0.00499976	5	1.10178	0.0197051	5
10	1.15904	0.00541932	5	1.07163	0.000862884	4	1.17895	0.0141213	5
50	1.20335	0.00637212	4	1.14562	0.00469481	4	1.19446	0.0220447	5

## Sheet: fig1e
Time	AVERAGE 0 nM	AVERAGE 10 nM	AVERAGE 50 nM
0.351562	1	1	1
0.468749	1.00228	1.001	1.00296
0.585936	1.00431	1.00259	1.00413
0.703123	1.00574	1.00347	1.00615
0.82031	1.00731	1.00474	1.00757
0.937498	1.0087	1.0054	1.00894
1.05469	1.00987	1.00749	1.00961
1.17187	1.01209	1.00788	1.01122
1.28906	1.01264	1.00903	1.01245
1.40625	1.01401	1.00989	1.01375
1.52343	1.01441	1.01044	1.0155
1.64062	1.01512	1.01146	1.01649
1.75781	1.01616	1.01201	1.01778
1.87499	1.01714	1.01344	1.01891
1.99218	1.01787	1.01423	1.01978
2.10937	1.01834	1.01459	1.02033
2.22656	1.01921	1.01518	1.02105
2.34374	1.01974	1.01618	1.02257
2.46093	1.02032	1.01643	1.02326
2.57812	1.02151	1.01743	1.02384
2.69531	1.02154	1.01798	1.02401
2.81249	1.02188	1.01884	1.0255
2.92968	1.02269	1.0194	1.02656
3.04687	1.02316	1.02065	1.02749
3.16405	1.02299	1.02036	1.02795
3.28124	1.0233	1.02133	1.02918
3.39843	1.02328	1.02224	1.02975
3.51562	1.0239	1.02226	1.03028
3.6328	1.02478	1.02299	1.03136
3.74999	1.02499	1.02378	1.0323
3.86718	1.02569	1.02413	1.03216
3.98436	1.02584	1.02472	1.033
4.10155	1.02578	1.02508	1.03372
4.21874	1.02588	1.02551	1.0342
4.33593	1.02599	1.02596	1.03468
4.45311	1.02618	1.02615	1.03569
4.5703	1.02648	1.02739	1.03631
4.68749	1.02729	1.02728	1.03639
4.80467	1.02738	1.02794	1.03653
4.92186	1.02725	1.02862	1.03699
5.03905	1.02799	1.02878	1.03771
5.15624	1.02791	1.02866	1.03905
5.27342	1.02808	1.02946	1.03889
5.39061	1.02778	1.02996	1.04004
5.5078	1.02846	1.02962	1.04021
5.62499	1.0288	1.0305	1.04112
5.74217	1.0291	1.03157	1.04131
5.85936	1.02977	1.03132	1.04155
5.97655	1.02987	1.03168	1.0417
6.09373	1.02955	1.03214	1.04239
6.21092	1.02962	1.03239	1.04276
6.32811	1.02968	1.0325	1.04338
6.4453	1.02977	1.03341	1.04369
6.56248	1.03036	1.03334	1.04468
6.67967	1.02964	1.034	1.04473
6.79686	1.03055	1.03429	1.04535
6.91404	1.03055	1.03448	1.04581
7.03123	1.03064	1.03452	1.0465
7.14842	1.03058	1.03525	1.04694
7.26561	1.03072	1.03536	1.04684
7.38279	1.03121	1.03527	1.04778
7.49998	1.03113	1.03595	1.04756
7.61717	1.03154	1.03604	1.04787
7.73435	1.0313	1.03659	1.04787
7.85154	1.03156	1.0369	1.04835
7.96873	1.03145	1.0372	1.04917
8.08592	1.03173	1.03727	1.04977
8.2031	1.03147	1.03788	1.05033
8.32029	1.0319	1.03767	1.0503
8.43748	1.03213	1.03822	1.05064
8.55467	1.03279	1.03863	1.05081
8.67185	1.03237	1.03886	1.05114
8.78904	1.03262	1.03879	1.05117
8.90623	1.03226	1.03929	1.05177
9.02341	1.03283	1.03947	1.05232
9.1406	1.03301	1.0401	1.05213
9.25779	1.03309	1.04013	1.05266
9.37498	1.03303	1.03994	1.05261
9.49216	1.03337	1.04044	1.0528
9.60935	1.03386	1.0409	1.05333
9.72654	1.03352	1.04156	1.05376
9.84372	1.0338	1.04181	1.0546
9.96091	1.03343	1.04147	1.05388
10.0781	1.03369	1.04249	1.05451
10.1953	1.0338	1.04274	1.05544
10.3125	1.03382	1.04255	1.05559
10.4297	1.03399	1.04249	1.05549
10.5468	1.03388	1.04237	1.05537
10.664	1.0345	1.04314	1.05568
10.7812	1.03422	1.04289	1.05636
10.8984	1.03458	1.04335	1.05682
11.0156	1.03435	1.04405	1.05725
11.1328	1.03443	1.04464	1.05717
11.25	1.03482	1.04442	1.05732
11.3672	1.0345	1.04437	1.05761
11.4843	1.03443	1.04476	1.05816
11.6015	1.03456	1.04498	1.0584
11.7187	1.03424	1.04458	1.05874
11.8359	1.0345	1.0453	1.05816
11.9531	1.03411	1.04557	1.05842
12.0703	1.0342	1.04598	1.05876
12.1875	1.03465	1.0455	1.05898
12.3047	1.03467	1.04591	1.05958
12.4218	1.03488	1.04632	1.05912
12.539	1.03488	1.04648	1.05999
12.6562	1.03524	1.04659	1.05984
12.7734	1.03554	1.0468	1.05996
12.8906	1.03527	1.04684	1.06114
13.0078	1.03529	1.04696	1.06121
13.125	1.03533	1.04766	1.06131
13.2422	1.03541	1.04741	1.0614
13.3593	1.03591	1.04773	1.06136
13.4765	1.03554	1.04693	1.06193
13.5937	1.03556	1.04787	1.06239
13.7109	1.03529	1.04811	1.06256
13.8281	1.03576	1.04832	1.06246
13.9453	1.03518	1.04861	1.06246
14.0625	1.03522	1.04855	1.06345
14.1797	1.03569	1.04796	1.06316
14.2968	1.03605	1.04857	1.06342
14.414	1.03565	1.04852	1.06282
14.5312	1.0358	1.049	1.06338
14.6484	1.03563	1.04934	1.06381
14.7656	1.03614	1.0495	1.06417
14.8828	1.03599	1.04998	1.06434
15	1.0361	1.05059	1.06455
15.1172	1.03595	1.05079	1.06446
15.2343	1.0361	1.05041	1.06482
15.3515	1.03657	1.05077	1.06489
15.4687	1.03622	1.05086	1.0652
15.5859	1.03635	1.05104	1.06475
15.7031	1.03633	1.05107	1.06465
15.8203	1.03631	1.05059	1.06556
15.9375	1.03614	1.05161	1.06648
16.0546	1.03669	1.05093	1.0664
16.1718	1.03682	1.05186	1.06614
16.289	1.03642	1.05122	1.06607
16.4062	1.03665	1.05157	1.066
16.5234	1.03655	1.05195	1.06672
16.6406	1.03697	1.05188	1.06648
16.7578	1.03637	1.05225	1.06708
16.875	1.0364	1.05215	1.06734
16.9921	1.03637	1.05247	1.06713
17.1093	1.03678	1.05243	1.06746
17.2265	1.03652	1.05202	1.0671
17.3437	1.03706	1.05288	1.06744
17.4609	1.03697	1.05263	1.0677
17.5781	1.0368	1.05306	1.0683
17.6953	1.03701	1.05279	1.06797
17.8124	1.03669	1.05352	1.06871
17.9296	1.03716	1.05315	1.06914
18.0468	1.03721	1.05329	1.0689
18.164	1.03733	1.0534	1.06962
18.2812	1.03699	1.05402	1.06965
18.3984	1.03725	1.05379	1.06912
18.5156	1.03648	1.05388	1.06938
18.6328	1.03691	1.05458	1.0697
18.7499	1.03701	1.05406	1.06938
18.8671	1.03699	1.05458	1.06967
18.9843	1.03723	1.05445	1.06955
19.1015	1.03759	1.05502	1.07018
19.2187	1.03712	1.05486	1.07011
19.3359	1.03723	1.05515	1.07078
19.4531	1.03727	1.05502	1.07047
19.5703	1.03746	1.05522	1.07068
19.6874	1.03699	1.05522	1.0709
19.8046	1.03748	1.05502	1.07083
19.9218	1.03733	1.05538	1.07078
20.039	1.03733	1.05592	1.07121
20.1562	1.03706	1.05572	1.07123
20.2734	1.03708	1.05554	1.07188
20.3906	1.03701	1.05558	1.0716
20.5078	1.0371	1.05558	1.0714
20.6249	1.03753	1.05635	1.07184
20.7421	1.03755	1.05608	1.07128
20.8593	1.03744	1.05588	1.07181
20.9765	1.03767	1.05665	1.07193
21.0937	1.03697	1.05658	1.07212
21.2109	1.03748	1.05697	1.0716
21.3281	1.03759	1.0561	1.07208
21.4453	1.03778	1.05692	1.07236
21.5624	1.03719	1.0566	1.0721
21.6796	1.03782	1.05679	1.07251
21.7968	1.0378	1.05701	1.07289
21.914	1.03761	1.05733	1.07234
22.0312	1.03774	1.0569	1.07265
22.1484	1.03776	1.05694	1.0732
22.2656	1.03759	1.05669	1.07287
22.3828	1.03774	1.05708	1.07347
22.4999	1.03759	1.05778	1.0734
22.6171	1.03767	1.05737	1.07376
22.7343	1.038	1.0566	1.07359
22.8515	1.0381	1.05744	1.07412
22.9687	1.038	1.05799	1.07477
23.0859	1.03834	1.05781	1.07479
23.2031	1.03778	1.05769	1.07472
23.3203	1.03776	1.05749	1.07421
23.4374	1.03817	1.05819	1.07395
23.5546	1.03812	1.05792	1.07407
23.6718	1.0377	1.05803	1.07381
23.789	1.03782	1.05821	1.07419
23.9062	1.03806	1.05819	1.07501
24.0234	1.03755	1.0579	1.07518
24.1406	1.03793	1.05801	1.07554
24.2578	1.03716	1.05826	1.07494
24.3749	1.03776	1.05858	1.0753
24.4921	1.03776	1.05887	1.07561
24.6093	1.03791	1.05846	1.07592
24.7265	1.0377	1.05876	1.07566
24.8437	1.03772	1.05883	1.07609
24.9609	1.03812	1.05917	1.07544
25.0781	1.03827	1.05842	1.0765
25.1953	1.03823	1.05853	1.07587
25.3124	1.03846	1.05869	1.07587
25.4296	1.03829	1.05903	1.07657
25.5468	1.03823	1.05917	1.07633
25.664	1.03832	1.05912	1.07647
25.7812	1.03842	1.05917	1.07618
25.8984	1.03821	1.0594	1.07631
26.0156	1.03844	1.05967	1.07698
26.1328	1.03808	1.05951	1.07688
26.2499	1.03819	1.0593	1.07717
26.3671	1.03817	1.05985	1.07686
26.4843	1.03859	1.06005	1.07712
26.6015	1.03797	1.06017	1.07736
26.7187	1.03808	1.06024	1.07772
26.8359	1.03832	1.05953	1.0777
26.9531	1.03804	1.06014	1.07743
27.0702	1.038	1.06005	1.07724
27.1874	1.03817	1.05983	1.07717
27.3046	1.03883	1.06039	1.07767
27.4218	1.03851	1.06062	1.07763
27.539	1.03876	1.06107	1.07746
27.6562	1.03891	1.06058	1.07767
27.7734	1.03874	1.06039	1.07794
27.8906	1.03827	1.06058	1.07835
28.0077	1.03832	1.06087	1.07823
28.1249	1.03868	1.06076	1.07799
28.2421	1.03817	1.06078	1.07823
28.3593	1.0377	1.06114	1.07823
28.4765	1.03806	1.06071	1.07921
28.5937	1.03778	1.06112	1.07852
28.7109	1.0384	1.06101	1.0789
28.8281	1.03842	1.06064	1.07929
28.9452	1.0381	1.06101	1.07914
29.0624	1.03842	1.06121	1.07897
29.1796	1.03806	1.06148	1.07907
29.2968	1.038	1.06148	1.07835
29.414	1.03804	1.06176	1.07864
29.5312	1.03855	1.06151	1.07941
29.6484	1.03825	1.06123	1.07902
29.7656	1.03846	1.06141	1.07962
29.8827	1.03802	1.06141	1.07948
29.9999	1.03855	1.0616	1.07965
30.1171	1.03902	1.06185	1.07981
30.2343	1.03853	1.06141	1.07965
30.3515	1.03842	1.06135	1.07981
30.4687	1.03842	1.06176	1.07977
30.5859	1.03857	1.06171	1.07955
30.7031	1.03891	1.06194	1.07979
30.8202	1.03876	1.06228	1.07969
30.9374	1.03842	1.06228	1.07974
31.0546	1.03861	1.06241	1.07998
31.1718	1.03785	1.06266	1.08044
31.289	1.03851	1.06232	1.08025
31.4062	1.03889	1.06203	1.08054
31.5234	1.03866	1.06307	1.08046
31.6405	1.03878	1.06237	1.08005
31.7577	1.03808	1.06253	1.08097
31.8749	1.03861	1.06264	1.08027
31.9921	1.03878	1.06228	1.07981
32.1093	1.03819	1.06257	1.0808
32.2265	1.03913	1.06259	1.0809
32.3437	1.03859	1.06271	1.08128
32.4609	1.03863	1.06266	1.08126
32.578	1.03817	1.06348	1.08094
32.6952	1.03821	1.06366	1.0809
32.8124	1.03883	1.06307	1.08109
32.9296	1.03906	1.06259	1.08116
33.0468	1.03891	1.06275	1.08097
33.164	1.03866	1.06307	1.08118
33.2812	1.03825	1.06348	1.08126
33.3984	1.03808	1.06346	1.0809
33.5155	1.03846	1.06319	1.08169
33.6327	1.03878	1.06312	1.08169
33.7499	1.03859	1.06285	1.08143
33.8671	1.03832	1.063	1.08167
33.9843	1.03834	1.06373	1.08205
34.1015	1.03887	1.06319	1.08243
34.2187	1.03887	1.06353	1.08145
34.3359	1.03817	1.06334	1.08217
34.453	1.03846	1.06373	1.08224
34.5702	1.03861	1.06341	1.08231
34.6874	1.03821	1.06364	1.08248
34.8046	1.03878	1.06382	1.08215
34.9218	1.03844	1.06382	1.08227
35.039	1.03878	1.06364	1.0826
35.1562	1.03861	1.06384	1.08272
35.2734	1.03855	1.06402	1.08311
35.3905	1.03832	1.06384	1.08236
35.5077	1.03878	1.06377	1.08241
35.6249	1.03834	1.0635	1.08231
35.7421	1.03853	1.0643	1.08253
35.8593	1.03849	1.06364	1.0832
35.9765	1.03863	1.06421	1.08335
36.0937	1.03851	1.06432	1.08318
36.2109	1.03906	1.06387	1.08279
36.328	1.03861	1.06498	1.08311
36.4452	1.03857	1.06523	1.0832
36.5624	1.0384	1.0643	1.08354
36.6796	1.03842	1.06468	1.0832
36.7968	1.0384	1.06475	1.08292
36.914	1.0384	1.06391	1.08272
37.0311	1.038	1.06434	1.08325
37.1483	1.03817	1.06452	1.08354
37.2655	1.0384	1.06409	1.08275
37.3827	1.03817	1.06423	1.08335
37.4999	1.03829	1.06421	1.08354
37.6171	1.0387	1.06471	1.08368
37.7343	1.03863	1.06489	1.08404
37.8515	1.03876	1.0653	1.08412
37.9686	1.03876	1.06509	1.08428
38.0858	1.0388	1.06484	1.08344
38.203	1.03925	1.06443	1.08419
38.3202	1.03925	1.06498	1.08433
38.4374	1.03872	1.06498	1.08368
38.5546	1.0391	1.06491	1.08412
38.6718	1.03851	1.0648	1.08486
38.789	1.03885	1.06534	1.08436
38.9061	1.03868	1.06518	1.08421
39.0233	1.03849	1.06575	1.08496
39.1405	1.03885	1.06546	1.08421
39.2577	1.03893	1.06527	1.08462
39.3749	1.03855	1.06502	1.08445
39.4921	1.03885	1.06557	1.08493
39.6093	1.03859	1.06516	1.08424
39.7265	1.03898	1.06573	1.08479
39.8436	1.03874	1.06534	1.08501
39.9608	1.03812	1.06511	1.08448
40.078	1.03855	1.06577	1.08419
40.1952	1.03863	1.06591	1.08503
40.3124	1.03834	1.06557	1.08452
40.4296	1.03836	1.06589	1.08469
40.5468	1.03876	1.06507	1.08472
40.664	1.03857	1.0652	1.08445
40.7811	1.0384	1.06575	1.08491
40.8983	1.03859	1.06554	1.08532
41.0155	1.03887	1.06582	1.08484
41.1327	1.03878	1.06575	1.08498
41.2499	1.03891	1.06577	1.08534
41.3671	1.03898	1.0657	1.08527
41.4843	1.03887	1.06498	1.08534
41.6015	1.03891	1.06575	1.08609
41.7186	1.03915	1.06568	1.08618
41.8358	1.03908	1.06611	1.08582
41.953	1.0393	1.06577	1.08539
42.0702	1.03895	1.06625	1.08565
42.1874	1.03874	1.06623	1.08534
42.3046	1.039	1.06641	1.08541
42.4218	1.03921	1.06643	1.08529
42.539	1.03889	1.06577	1.08534
42.6561	1.03876	1.06629	1.08585
42.7733	1.03891	1.06604	1.08623
42.8905	1.03876	1.06657	1.08568
43.0077	1.03868	1.0665	1.08585
43.1249	1.03872	1.06679	1.08592
43.2421	1.03878	1.06632	1.08614
43.3593	1.03902	1.06641	1.08573
43.4764	1.03851	1.06618	1.08561
43.5936	1.03889	1.06643	1.0865
43.7108	1.03889	1.06623	1.0864
43.828	1.03859	1.06593	1.08604
43.9452	1.03878	1.06641	1.08623
44.0624	1.03891	1.06663	1.08606
44.1796	1.03874	1.06657	1.08676
44.2968	1.03851	1.06659	1.08592
44.4139	1.03883	1.06682	1.08606
44.5311	1.03868	1.06661	1.08575
44.6483	1.03859	1.067	1.08662
44.7655	1.03859	1.06657	1.08614
44.8827	1.0384	1.06654	1.087
44.9999	1.03889	1.06661	1.08698
45.1171	1.03844	1.067	1.08688
45.2343	1.03823	1.06732	1.08758
45.3514	1.03832	1.06661	1.08707
45.4686	1.03861	1.06629	1.08767
45.5858	1.03872	1.06625	1.08674
45.703	1.03859	1.06673	1.08671
45.8202	1.03855	1.0677	1.08729
45.9374	1.03885	1.06729	1.08707
46.0546	1.03855	1.06668	1.08707
46.1718	1.03829	1.06718	1.08731
46.2889	1.03855	1.06698	1.08719
46.4061	1.03889	1.06673	1.0875
46.5233	1.03876	1.06718	1.08801
46.6405	1.03849	1.06673	1.08736
46.7577	1.0387	1.06661	1.08726
46.8749	1.03855	1.06652	1.08748
46.9921	1.03904	1.06673	1.08748
47.1093	1.03866	1.06652	1.0875
47.2264	1.03878	1.06657	1.0876
47.3436	1.03895	1.06727	1.08739
47.4608	1.03853	1.06702	1.08791
47.578	1.03823	1.06752	1.08695
47.6952	1.03885	1.067	1.08767
47.8124	1.03919	1.06763	1.08722
47.9296	1.03885	1.06766	1.0876
48.0468	1.03883	1.06716	1.0875
48.1639	1.03927	1.067	1.08767
48.2811	1.03898	1.06716	1.08748
48.3983	1.03874	1.06752	1.0875
48.5155	1.03908	1.06738	1.08787
48.6327	1.03876	1.06734	1.08799
48.7499	1.0387	1.06738	1.08784
48.8671	1.03898	1.06779	1.08837
48.9843	1.03889	1.06745	1.08818
49.1014	1.03898	1.06775	1.08818
49.2186	1.03934	1.0677	1.08815
49.3358	1.03891	1.06738	1.08755
49.453	1.03857	1.06747	1.0882
49.5702	1.03874	1.06788	1.08758
49.6874	1.03898	1.06745	1.08803
49.8046	1.03885	1.06682	1.08827
49.9218	1.03887	1.0677	1.08823
50.0389	1.03872	1.068	1.08851
50.1561	1.03891	1.06807	1.08861
50.2733	1.03829	1.06802	1.0889
50.3905	1.03795	1.06777	1.08847
50.5077	1.03827	1.06768	1.08868
50.6249	1.038	1.06809	1.08818
50.7421	1.03838	1.06736	1.08909
50.8593	1.03791	1.06766	1.08861
50.9764	1.03842	1.06754	1.08864
51.0936	1.03876	1.06772	1.08902
51.2108	1.03863	1.06768	1.08904
51.328	1.03838	1.06766	1.08844
51.4452	1.03836	1.06797	1.08883
51.5624	1.03819	1.06841	1.08868
51.6795	1.03838	1.068	1.08921
51.7967	1.03802	1.06854	1.08803
51.9139	1.03855	1.0685	1.08873
52.0311	1.03851	1.06781	1.08892
52.1483	1.03917	1.06791	1.08928
52.2655	1.03872	1.0682	1.08938
52.3827	1.03859	1.06788	1.08964
52.4999	1.03866	1.06791	1.08916
52.617	1.03827	1.06788	1.08943
52.7342	1.03859	1.06813	1.08936
52.8514	1.03851	1.06809	1.08916
52.9686	1.03872	1.06811	1.08904
53.0858	1.03887	1.06854	1.08919
53.203	1.03855	1.06788	1.08899
53.3202	1.03808	1.06788	1.08916
53.4374	1.03825	1.06779	1.08892
53.5545	1.03819	1.068	1.08931
53.6717	1.03934	1.06804	1.08991
53.7889	1.03817	1.06845	1.08996
53.9061	1.03861	1.06831	1.08938
54.0233	1.03827	1.06884	1.0896
54.1405	1.03834	1.06829	1.08984
54.2577	1.03853	1.0685	1.08931
54.3749	1.03851	1.06886	1.08967
54.492	1.0384	1.06909	1.08993
54.6092	1.03874	1.06854	1.09027
54.7264	1.03844	1.06834	1.0895
54.8436	1.03829	1.0687	1.08928
54.9608	1.03812	1.06822	1.08974
55.078	1.03846	1.06836	1.0895
55.1952	1.0381	1.06859	1.08969
55.3124	1.0388	1.06877	1.0896
55.4295	1.03863	1.06811	1.0901
55.5467	1.039	1.0685	1.09024
55.6639	1.03891	1.068	1.09005
55.7811	1.03855	1.06795	1.09051
55.8983	1.03795	1.0682	1.09041
56.0155	1.03859	1.06863	1.09058
56.1327	1.03808	1.0692	1.0902
56.2499	1.0387	1.06845	1.09005
56.367	1.03787	1.06834	1.09037
56.4842	1.03817	1.06868	1.09029
56.6014	1.03836	1.06845	1.08986
56.7186	1.03834	1.06847	1.08988
56.8358	1.03853	1.06899	1.09034
56.953	1.03842	1.06863	1.09022
57.0702	1.03836	1.06906	1.09048
57.1874	1.03855	1.06861	1.09039
57.3045	1.03868	1.06847	1.09039
57.4217	1.03895	1.06881	1.09048
57.5389	1.03866	1.06854	1.08993
57.6561	1.03857	1.06872	1.09061
57.7733	1.03891	1.06834	1.08988
57.8905	1.03876	1.06884	1.09027
58.0077	1.03889	1.06847	1.09029
58.1249	1.03878	1.0687	1.09051
58.242	1.03797	1.06886	1.0902
58.3592	1.03829	1.06875	1.09039
58.4764	1.03853	1.06888	1.09063
58.5936	1.03829	1.06831	1.09024
58.7108	1.03836	1.06925	1.09063
58.828	1.03817	1.06827	1.09068
58.9452	1.03844	1.06856	1.09073
59.0624	1.03774	1.06886	1.09101
59.1795	1.0378	1.06929	1.09075
59.2967	1.03859	1.06854	1.0915
59.4139	1.03827	1.06888	1.09116
59.5311	1.03767	1.06881	1.09056
59.6483	1.0381	1.06856	1.09109
59.7655	1.03832	1.06859	1.09101
59.8827	1.03855	1.06899	1.09092

## Sheet: fig1f
Time	AVERAGE 0 nM	AVERAGE 10 nM	AVERAGE 50 nM
0.351562	1	1	1
0.468749	1.00086	1.00038	1.00234
0.585936	1.00165	1.00171	1.00411
0.703123	1.00188	1.00223	1.00585
0.82031	1.00324	1.0037	1.00722
0.937498	1.00378	1.00441	1.00837
1.05469	1.00363	1.00519	1.01002
1.17187	1.00453	1.00615	1.0115
1.28906	1.00509	1.00673	1.01279
1.40625	1.00531	1.00744	1.01395
1.52343	1.00597	1.00847	1.01511
1.64062	1.00628	1.00885	1.01613
1.75781	1.00704	1.00972	1.01711
1.87499	1.00714	1.00985	1.01847
1.99218	1.00757	1.01034	1.01955
2.10937	1.00826	1.01141	1.02031
2.22656	1.00884	1.01195	1.02131
2.34374	1.00903	1.01231	1.02215
2.46093	1.00908	1.01266	1.02307
2.57812	1.0094	1.01299	1.02393
2.69531	1.00942	1.01358	1.02498
2.81249	1.00959	1.01389	1.02567
2.92968	1.01003	1.01527	1.02639
3.04687	1.01032	1.01476	1.02712
3.16405	1.01054	1.01574	1.02772
3.28124	1.01081	1.01581	1.02839
3.39843	1.01178	1.01605	1.02904
3.51562	1.01147	1.01685	1.02995
3.6328	1.01111	1.01714	1.03051
3.74999	1.01145	1.01739	1.03115
3.86718	1.01152	1.01777	1.03188
3.98436	1.0124	1.01814	1.03258
4.10155	1.01222	1.01883	1.03341
4.21874	1.01225	1.01946	1.03389
4.33593	1.0123	1.0193	1.03431
4.45311	1.01269	1.01975	1.03493
4.5703	1.01295	1.01973	1.03542
4.68749	1.01303	1.02022	1.03645
4.80467	1.01271	1.02071	1.03672
4.92186	1.01313	1.0216	1.03734
5.03905	1.01298	1.02135	1.03773
5.15624	1.01357	1.02153	1.03821
5.27342	1.01344	1.02195	1.03905
5.39061	1.01378	1.0224	1.03942
5.5078	1.01403	1.02243	1.03971
5.62499	1.01386	1.02231	1.04057
5.74217	1.01405	1.02316	1.04078
5.85936	1.0143	1.0232	1.04116
5.97655	1.01435	1.0235	1.04121
6.09373	1.01456	1.02381	1.04201
6.21092	1.01459	1.02443	1.04247
6.32811	1.01441	1.02398	1.04304
6.4453	1.01473	1.02419	1.04328
6.56248	1.01503	1.02483	1.04391
6.67967	1.01495	1.0253	1.04407
6.79686	1.01485	1.02554	1.04475
6.91404	1.01492	1.02572	1.04528
7.03123	1.01512	1.02574	1.04572
7.14842	1.01513	1.02662	1.0462
7.26561	1.015	1.02632	1.04643
7.38279	1.01442	1.02613	1.04694
7.49998	1.01461	1.02677	1.0471
7.61717	1.01515	1.02677	1.04745
7.73435	1.01522	1.02751	1.04812
7.85154	1.01549	1.0271	1.04822
7.96873	1.0153	1.02738	1.04828
8.08592	1.01525	1.02764	1.04906
8.2031	1.01539	1.02751	1.0497
8.32029	1.01556	1.02802	1.05017
8.43748	1.01512	1.02824	1.05035
8.55467	1.01539	1.02815	1.05035
8.67185	1.01551	1.02856	1.05089
8.78904	1.01597	1.02827	1.05119
8.90623	1.01558	1.02896	1.05137
9.02341	1.0159	1.02923	1.05152
9.1406	1.01575	1.02958	1.05183
9.25779	1.01614	1.02962	1.05237
9.37498	1.01639	1.02987	1.05274
9.49216	1.01658	1.03001	1.05308
9.60935	1.01656	1.0302	1.05345
9.72654	1.01632	1.03032	1.05358
9.84372	1.01619	1.03036	1.05419
9.96091	1.01629	1.03031	1.05424
10.0781	1.01634	1.03103	1.05463
10.1953	1.01641	1.03099	1.05523
10.3125	1.01661	1.03139	1.05513
10.4297	1.01661	1.0311	1.0554
10.5468	1.0162	1.03119	1.05576
10.664	1.01644	1.0315	1.05636
10.7812	1.01683	1.03188	1.05663
10.8984	1.01675	1.03181	1.05673
11.0156	1.01636	1.0317	1.05715
11.1328	1.01663	1.03237	1.05715
11.25	1.01637	1.0323	1.05757
11.3672	1.01625	1.03283	1.05782
11.4843	1.01671	1.03255	1.05822
11.6015	1.01663	1.03239	1.05864
11.7187	1.01682	1.03335	1.05869
11.8359	1.01722	1.03266	1.05878
11.9531	1.01724	1.03344	1.05901
12.0703	1.01739	1.03348	1.05937
12.1875	1.01685	1.03364	1.05966
12.3047	1.01705	1.03384	1.06005
12.4218	1.017	1.03361	1.06028
12.539	1.01673	1.03388	1.06019
12.6562	1.01668	1.0341	1.06051
12.7734	1.01697	1.03433	1.06098
12.8906	1.01692	1.03402	1.06106
13.0078	1.01678	1.0342	1.06136
13.125	1.0171	1.03475	1.06162
13.2422	1.01729	1.03464	1.06201
13.3593	1.01692	1.03431	1.06256
13.4765	1.01715	1.03401	1.06262
13.5937	1.01746	1.03435	1.06238
13.7109	1.01727	1.0344	1.06277
13.8281	1.01754	1.0346	1.06309
13.9453	1.01734	1.03475	1.0633
14.0625	1.01719	1.03557	1.06348
14.1797	1.01695	1.03553	1.06329
14.2968	1.01726	1.03555	1.06407
14.414	1.01746	1.03547	1.06421
14.5312	1.01726	1.0356	1.06438
14.6484	1.01775	1.03587	1.06447
14.7656	1.01727	1.03589	1.06498
14.8828	1.01754	1.03633	1.06506
15	1.01753	1.03611	1.0655
15.1172	1.01731	1.03624	1.06565
15.2343	1.01739	1.03613	1.06591
15.3515	1.01744	1.03638	1.06612
15.4687	1.01737	1.03615	1.06632
15.5859	1.01737	1.03653	1.06668
15.7031	1.01775	1.03658	1.06681
15.8203	1.01766	1.03643	1.06697
15.9375	1.01792	1.03683	1.06736
16.0546	1.01809	1.03694	1.06768
16.1718	1.01751	1.03712	1.06786
16.289	1.01799	1.03723	1.06786
16.4062	1.01765	1.03696	1.06828
16.5234	1.01743	1.0375	1.06857
16.6406	1.01822	1.03796	1.06856
16.7578	1.01794	1.03803	1.06891
16.875	1.01809	1.03823	1.06872
16.9921	1.01758	1.0381	1.06891
17.1093	1.01763	1.03821	1.06903
17.2265	1.01773	1.03836	1.06913
17.3437	1.01817	1.03771	1.06933
17.4609	1.01819	1.03772	1.06962
17.5781	1.0179	1.03841	1.06953
17.6953	1.01754	1.03861	1.07006
17.8124	1.01773	1.03899	1.07005
17.9296	1.0179	1.03886	1.07065
18.0468	1.01777	1.03921	1.07056
18.164	1.01826	1.03939	1.07071
18.2812	1.01807	1.03945	1.07096
18.3984	1.01787	1.03959	1.07101
18.5156	1.01797	1.03926	1.07179
18.6328	1.01775	1.03972	1.07137
18.7499	1.01821	1.03974	1.07157
18.8671	1.01802	1.0397	1.07164
18.9843	1.01782	1.04004	1.07206
19.1015	1.01785	1.04003	1.07195
19.2187	1.01812	1.04021	1.07245
19.3359	1.01768	1.03999	1.07263
19.4531	1.01817	1.04024	1.07252
19.5703	1.01805	1.04032	1.07241
19.6874	1.01839	1.04035	1.07284
19.8046	1.01811	1.04039	1.0731
19.9218	1.01795	1.0403	1.0735
20.039	1.01787	1.04017	1.07396
20.1562	1.01839	1.04037	1.07383
20.2734	1.01814	1.04001	1.07376
20.3906	1.01855	1.04061	1.07399
20.5078	1.01853	1.0403	1.07414
20.6249	1.01855	1.04073	1.07415
20.7421	1.01822	1.04073	1.07452
20.8593	1.01851	1.04073	1.07465
20.9765	1.01778	1.04122	1.07492
21.0937	1.01848	1.04155	1.07505
21.2109	1.01829	1.04139	1.07489
21.3281	1.01861	1.041	1.07499
21.4453	1.01856	1.04168	1.07504
21.5624	1.01841	1.0413	1.07529
21.6796	1.01868	1.04155	1.07588
21.7968	1.01861	1.04146	1.07604
21.914	1.01839	1.0416	1.07622
22.0312	1.01856	1.04171	1.07621
22.1484	1.01851	1.04226	1.07631
22.2656	1.01836	1.04218	1.07625
22.3828	1.01819	1.04235	1.0766
22.4999	1.01858	1.04233	1.07666
22.6171	1.01861	1.042	1.07661
22.7343	1.01875	1.04213	1.077
22.8515	1.01839	1.04166	1.07735
22.9687	1.01811	1.042	1.07765
23.0859	1.01863	1.04213	1.07769
23.2031	1.01814	1.04246	1.07758
23.3203	1.01838	1.04242	1.07785
23.4374	1.0188	1.04235	1.07786
23.5546	1.01843	1.04235	1.07797
23.6718	1.01843	1.0428	1.07821
23.789	1.01838	1.04316	1.07835
23.9062	1.01856	1.04309	1.0782
24.0234	1.01824	1.04264	1.07839
24.1406	1.01838	1.04286	1.0787
24.2578	1.01841	1.04353	1.07879
24.3749	1.01805	1.04344	1.07896
24.4921	1.01812	1.04318	1.07929
24.6093	1.01831	1.04331	1.07953
24.7265	1.01824	1.04325	1.07966
24.8437	1.01819	1.04334	1.07991
24.9609	1.01872	1.04315	1.07972
25.0781	1.01839	1.04327	1.07991
25.1953	1.01858	1.04287	1.08025
25.3124	1.01858	1.04371	1.08044
25.4296	1.01851	1.04331	1.08038
25.5468	1.01849	1.04351	1.08012
25.664	1.01863	1.04358	1.08042
25.7812	1.01899	1.04349	1.08065
25.8984	1.01875	1.04362	1.08084
26.0156	1.01827	1.04394	1.08075
26.1328	1.01868	1.04382	1.08101
26.2499	1.01839	1.04403	1.08123
26.3671	1.0189	1.0434	1.08116
26.4843	1.01877	1.04405	1.08106
26.6015	1.01834	1.04416	1.08127
26.7187	1.01824	1.04411	1.08152
26.8359	1.01841	1.04414	1.08167
26.9531	1.01838	1.04443	1.08161
27.0702	1.0177	1.04429	1.08181
27.1874	1.01816	1.044	1.08203
27.3046	1.01839	1.04414	1.0824
27.4218	1.01826	1.0449	1.08271
27.539	1.0189	1.04445	1.08238
27.6562	1.01861	1.04456	1.08292
27.7734	1.01902	1.04507	1.08226
27.8906	1.0186	1.04492	1.08254
28.0077	1.01858	1.04512	1.08275
28.1249	1.01902	1.0449	1.08264
28.2421	1.01853	1.0446	1.08284
28.3593	1.01819	1.04462	1.08314
28.4765	1.01906	1.0446	1.0832
28.5937	1.019	1.04485	1.08361
28.7109	1.01878	1.04492	1.0838
28.8281	1.01834	1.04498	1.08384
28.9452	1.01863	1.04565	1.08392
29.0624	1.01856	1.04568	1.08389
29.1796	1.01851	1.04592	1.08387
29.2968	1.01822	1.04577	1.08434
29.414	1.01829	1.04581	1.08444
29.5312	1.01858	1.04536	1.08426
29.6484	1.01877	1.04539	1.08443
29.7656	1.01844	1.04574	1.08459
29.8827	1.0187	1.04592	1.08456
29.9999	1.01872	1.04574	1.0845
30.1171	1.01863	1.04547	1.08465
30.2343	1.01868	1.04559	1.08483
30.3515	1.01873	1.04583	1.085
30.4687	1.01827	1.0453	1.08501
30.5859	1.0187	1.04599	1.08541
30.7031	1.01865	1.04574	1.08515
30.8202	1.01887	1.04619	1.08574
30.9374	1.01855	1.04661	1.08552
31.0546	1.01848	1.04639	1.08558
31.1718	1.01885	1.04639	1.08555
31.289	1.01899	1.04683	1.08595
31.4062	1.01821	1.04681	1.0862
31.5234	1.01827	1.0467	1.08623
31.6405	1.0188	1.04612	1.08628
31.7577	1.01899	1.0467	1.08654
31.8749	1.01872	1.0473	1.08629
31.9921	1.01887	1.04726	1.08613
32.1093	1.0188	1.04708	1.08656
32.2265	1.01877	1.04674	1.08655
32.3437	1.01831	1.04728	1.08635
32.4609	1.01844	1.04768	1.08651
32.578	1.01839	1.0473	1.08679
32.6952	1.01843	1.04677	1.08682
32.8124	1.01868	1.04677	1.08691
32.9296	1.01917	1.04723	1.08682
33.0468	1.01866	1.04712	1.08706
33.164	1.01846	1.04737	1.0872
33.2812	1.01849	1.04755	1.08731
33.3984	1.01814	1.04732	1.08737
33.5155	1.0186	1.04695	1.08774
33.6327	1.01872	1.04699	1.08788
33.7499	1.0186	1.04708	1.088
33.8671	1.01861	1.04741	1.08792
33.9843	1.01856	1.04733	1.08786
34.1015	1.01899	1.04726	1.08797
34.2187	1.01892	1.04746	1.08801
34.3359	1.01883	1.04786	1.08837
34.453	1.01843	1.04735	1.08832
34.5702	1.01866	1.04775	1.08823
34.6874	1.01882	1.04804	1.08837
34.8046	1.01865	1.04753	1.08818
34.9218	1.01895	1.04783	1.08836
35.039	1.01892	1.04723	1.0885
35.1562	1.01887	1.04753	1.08871
35.2734	1.01887	1.04757	1.08886
35.3905	1.01907	1.04804	1.0888
35.5077	1.01849	1.04791	1.08924
35.6249	1.01826	1.0477	1.0892
35.7421	1.01885	1.04802	1.08888
35.8593	1.01851	1.04804	1.08908
35.9765	1.01887	1.04781	1.08905
36.0937	1.01858	1.04788	1.08939
36.2109	1.01895	1.04819	1.08921
36.328	1.0186	1.04844	1.08938
36.4452	1.01907	1.04841	1.08957
36.5624	1.01907	1.04855	1.08929
36.6796	1.01865	1.0481	1.08929
36.7968	1.01863	1.04797	1.08949
36.914	1.01883	1.04768	1.08968
37.0311	1.01892	1.04848	1.08986
37.1483	1.01899	1.04835	1.08995
37.2655	1.01921	1.04831	1.09009
37.3827	1.0187	1.0488	1.09021
37.4999	1.01882	1.04835	1.09027
37.6171	1.0186	1.04879	1.09009
37.7343	1.01858	1.04866	1.09047
37.8515	1.01838	1.04862	1.09067
37.9686	1.0188	1.04895	1.0907
38.0858	1.01844	1.04877	1.09058
38.203	1.01848	1.04891	1.09037
38.3202	1.01819	1.04944	1.09053
38.4374	1.01851	1.04902	1.0906
38.5546	1.01894	1.04864	1.09064
38.6718	1.01861	1.04902	1.09056
38.789	1.01846	1.04904	1.09071
38.9061	1.01878	1.04904	1.09082
39.0233	1.01892	1.04928	1.09085
39.1405	1.01882	1.04929	1.09088
39.2577	1.01858	1.04915	1.09102
39.3749	1.01889	1.04875	1.09114
39.4921	1.01878	1.04888	1.09133
39.6093	1.01861	1.04873	1.09143
39.7265	1.01895	1.04879	1.09148
39.8436	1.01877	1.04906	1.09166
39.9608	1.01832	1.04955	1.09199
40.078	1.01894	1.04946	1.09205
40.1952	1.01887	1.04937	1.09199
40.3124	1.01851	1.04977	1.09196
40.4296	1.01848	1.04998	1.09208
40.5468	1.01805	1.05073	1.09237
40.664	1.01853	1.05018	1.09224
40.7811	1.01829	1.05007	1.09249
40.8983	1.01844	1.04967	1.09249
41.0155	1.01863	1.05035	1.09271
41.1327	1.01856	1.04971	1.09243
41.2499	1.01863	1.0502	1.09254
41.3671	1.01858	1.05009	1.09242
41.4843	1.01877	1.04967	1.09246
41.6015	1.01853	1.04991	1.09236
41.7186	1.01822	1.04958	1.09279
41.8358	1.01826	1.04971	1.09284
41.953	1.01841	1.04977	1.09258
42.0702	1.01846	1.04975	1.09279
42.1874	1.01848	1.05029	1.09317
42.3046	1.01882	1.05036	1.09316
42.4218	1.01882	1.05005	1.09311
42.539	1.01868	1.0506	1.09327
42.6561	1.01841	1.05045	1.09323
42.7733	1.01826	1.05033	1.09342
42.8905	1.01809	1.05038	1.09352
43.0077	1.01794	1.05071	1.09364
43.1249	1.01817	1.0504	1.09329
43.2421	1.01809	1.05065	1.09353
43.3593	1.01855	1.05036	1.09367
43.4764	1.01885	1.05058	1.09396
43.5936	1.01824	1.0506	1.09397
43.7108	1.01807	1.05022	1.09358
43.828	1.01872	1.0502	1.09383
43.9452	1.01878	1.05035	1.09397
44.0624	1.01858	1.05051	1.09402
44.1796	1.01865	1.05027	1.09371
44.2968	1.01846	1.05035	1.09418
44.4139	1.01855	1.05045	1.09429
44.5311	1.01827	1.051	1.09441
44.6483	1.01812	1.05075	1.09447
44.7655	1.01858	1.05082	1.09444
44.8827	1.01856	1.05044	1.09431
44.9999	1.01821	1.05062	1.0945
45.1171	1.01834	1.05093	1.09455
45.2343	1.01838	1.05105	1.09472
45.3514	1.01856	1.05151	1.09481
45.4686	1.01836	1.05085	1.09475
45.5858	1.01846	1.05111	1.09491
45.703	1.01821	1.05053	1.09496
45.8202	1.01853	1.05056	1.09478
45.9374	1.01819	1.05125	1.09496
46.0546	1.01809	1.05102	1.09474
46.1718	1.0186	1.05105	1.09468
46.2889	1.01807	1.05076	1.09509
46.4061	1.01822	1.05123	1.09524
46.5233	1.01824	1.05134	1.0953
46.6405	1.01841	1.05094	1.09532
46.7577	1.01807	1.05152	1.09522
46.8749	1.01834	1.05133	1.09547
46.9921	1.01841	1.05094	1.09522
47.1093	1.01814	1.05076	1.09546
47.2264	1.01807	1.05073	1.09544
47.3436	1.01821	1.05098	1.09529
47.4608	1.01863	1.05122	1.0955
47.578	1.0186	1.05123	1.09561
47.6952	1.01838	1.0508	1.09558
47.8124	1.01816	1.05078	1.09594
47.9296	1.01843	1.05105	1.0958
48.0468	1.01814	1.05123	1.09576
48.1639	1.01843	1.05142	1.09599
48.2811	1.01821	1.05178	1.09601
48.3983	1.01768	1.05167	1.09622
48.5155	1.01782	1.05107	1.09634
48.6327	1.01795	1.05118	1.09658
48.7499	1.01826	1.05111	1.0963
48.8671	1.01802	1.05151	1.09659
48.9843	1.01817	1.05134	1.09625
49.1014	1.01848	1.05093	1.09619
49.2186	1.0179	1.05145	1.09673
49.3358	1.01826	1.05172	1.09646
49.453	1.01875	1.05147	1.09678
49.5702	1.01853	1.05205	1.09687
49.6874	1.01826	1.05181	1.09679
49.8046	1.01804	1.05145	1.09672
49.9218	1.01809	1.05156	1.09666
50.0389	1.01812	1.0512	1.09673
50.1561	1.01851	1.05145	1.09646
50.2733	1.01817	1.05196	1.09716
50.3905	1.01799	1.05147	1.09713
50.5077	1.01783	1.05131	1.0971
50.6249	1.01827	1.05107	1.09716
50.7421	1.01807	1.05165	1.09765
50.8593	1.01766	1.05181	1.09794
50.9764	1.01795	1.05161	1.09765
51.0936	1.01839	1.05192	1.09777
51.2108	1.01809	1.05156	1.09744
51.328	1.01843	1.05187	1.09779
51.4452	1.01802	1.05131	1.09769
51.5624	1.01844	1.05198	1.09772
51.6795	1.01839	1.05189	1.09778
51.7967	1.01831	1.05187	1.09762
51.9139	1.01868	1.05216	1.0977
52.0311	1.01827	1.05181	1.09761
52.1483	1.01795	1.05198	1.09775
52.2655	1.01814	1.0514	1.09767
52.3827	1.01761	1.05209	1.09794
52.4999	1.018	1.05192	1.0981
52.617	1.0187	1.05134	1.0981
52.7342	1.01855	1.05183	1.09798
52.8514	1.01814	1.05236	1.09816
52.9686	1.01811	1.05212	1.09814
53.0858	1.01797	1.05218	1.0982
53.203	1.01805	1.05219	1.09803
53.3202	1.01855	1.05278	1.09773
53.4374	1.01841	1.05243	1.09824
53.5545	1.01832	1.05259	1.09832
53.6717	1.01819	1.05234	1.09853
53.7889	1.01809	1.05214	1.09841
53.9061	1.01836	1.05214	1.09837
54.0233	1.01783	1.05211	1.09832
54.1405	1.01807	1.05201	1.09847
54.2577	1.01811	1.05236	1.09834
54.3749	1.0179	1.05211	1.09831
54.492	1.01799	1.05229	1.09862
54.6092	1.01799	1.05225	1.09887
54.7264	1.01821	1.05225	1.09883
54.8436	1.01822	1.05187	1.09856
54.9608	1.0179	1.05232	1.09861
55.078	1.01788	1.05236	1.09832
55.1952	1.01797	1.05221	1.09868
55.3124	1.01826	1.05196	1.09894
55.4295	1.01785	1.05216	1.09914
55.5467	1.01809	1.05265	1.09915
55.6639	1.01849	1.05276	1.09889
55.7811	1.01811	1.05281	1.09893
55.8983	1.01809	1.05247	1.09892
56.0155	1.01865	1.05232	1.09921
56.1327	1.0179	1.05243	1.09903
56.2499	1.01797	1.05247	1.09959
56.367	1.01875	1.05305	1.09927
56.4842	1.01816	1.05267	1.0994
56.6014	1.01812	1.05278	1.09961
56.7186	1.01758	1.05272	1.09975
56.8358	1.01788	1.05279	1.09952
56.953	1.01817	1.05247	1.09986
57.0702	1.01814	1.05289	1.09958
57.1874	1.01817	1.0527	1.09962
57.3045	1.01865	1.05256	1.0997
57.4217	1.01841	1.05305	1.09978
57.5389	1.01856	1.05265	1.09973
57.6561	1.01895	1.05285	1.09984
57.7733	1.01839	1.05263	1.09954
57.8905	1.01836	1.05289	1.0998
58.0077	1.01844	1.05285	1.09982
58.1249	1.018	1.05294	1.09984
58.242	1.01858	1.05325	1.09974
58.3592	1.01904	1.05348	1.10003
58.4764	1.01849	1.05334	1.09998
58.5936	1.01838	1.05326	1.10021
58.7108	1.01907	1.05354	1.10006
58.828	1.0187	1.05348	1.10027
58.9452	1.01855	1.05377	1.10016
59.0624	1.01866	1.05359	1.10011
59.1795	1.01875	1.05374	1.10007
59.2967	1.0186	1.05339	1.1002
59.4139	1.01812	1.05374	1.10004
59.5311	1.01811	1.05326	1.10036
59.6483	1.01885	1.05317	1.10023
59.7655	1.01838	1.05294	1.10016
59.8827	1.01839	1.05312	1.10017

## Sheet: fig1g
Time	AVERAGE 0 nM	AVERAGE 10 nM	AVERAGE 50 nM
0.351562	1	1	1
0.468749	1.00267	1.00238	1.0025
0.585936	1.00505	1.00442	1.00456
0.703123	1.00766	1.0064	1.00683
0.82031	1.00922	1.00853	1.00878
0.937498	1.01127	1.01021	1.01065
1.05469	1.01233	1.01211	1.01295
1.17187	1.01394	1.01402	1.01452
1.28906	1.01552	1.01557	1.01661
1.40625	1.01717	1.01726	1.01809
1.52343	1.01808	1.0187	1.01983
1.64062	1.0193	1.01987	1.02136
1.75781	1.02051	1.02198	1.02285
1.87499	1.0217	1.02361	1.02425
1.99218	1.02324	1.02518	1.02548
2.10937	1.02367	1.02608	1.02694
2.22656	1.02471	1.02761	1.02813
2.34374	1.02551	1.02822	1.02955
2.46093	1.02687	1.02968	1.03051
2.57812	1.02757	1.03072	1.03198
2.69531	1.02863	1.03165	1.03288
2.81249	1.02915	1.03304	1.03415
2.92968	1.02979	1.03419	1.03512
3.04687	1.03041	1.03503	1.03643
3.16405	1.03093	1.03625	1.03737
3.28124	1.03204	1.03704	1.0384
3.39843	1.03279	1.03813	1.03976
3.51562	1.03338	1.0392	1.04035
3.6328	1.03397	1.03989	1.04147
3.74999	1.03477	1.0411	1.04224
3.86718	1.03531	1.04211	1.04366
3.98436	1.03615	1.04285	1.04451
4.10155	1.03621	1.0441	1.04532
4.21874	1.0368	1.04506	1.04585
4.33593	1.03742	1.04573	1.04729
4.45311	1.03833	1.04732	1.04819
4.5703	1.03811	1.04728	1.0489
4.68749	1.03909	1.04828	1.04995
4.80467	1.03963	1.04897	1.05095
4.92186	1.03996	1.0501	1.05115
5.03905	1.04039	1.0509	1.05212
5.15624	1.04088	1.05133	1.05303
5.27342	1.04131	1.05235	1.05339
5.39061	1.04165	1.05326	1.0551
5.5078	1.04234	1.05376	1.05531
5.62499	1.04279	1.0543	1.05621
5.74217	1.04333	1.05506	1.05698
5.85936	1.04325	1.05574	1.05783
5.97655	1.04368	1.05647	1.05862
6.09373	1.04411	1.05759	1.05954
6.21092	1.04517	1.05837	1.06016
6.32811	1.04499	1.05898	1.06073
6.4453	1.0458	1.05972	1.06151
6.56248	1.04582	1.06041	1.06263
6.67967	1.04602	1.06125	1.06326
6.79686	1.04619	1.06185	1.06364
6.91404	1.04703	1.06229	1.06451
7.03123	1.04701	1.06303	1.06502
7.14842	1.04763	1.06336	1.06581
7.26561	1.04771	1.06415	1.06624
7.38279	1.04794	1.06507	1.06637
7.49998	1.04789	1.06516	1.06751
7.61717	1.04847	1.06607	1.06844
7.73435	1.04876	1.06642	1.06852
7.85154	1.04938	1.06736	1.06949
7.96873	1.04961	1.06774	1.06977
8.08592	1.04973	1.06824	1.07095
8.2031	1.0497	1.06832	1.07141
8.32029	1.0502	1.06961	1.07187
8.43748	1.05046	1.07026	1.07269
8.55467	1.05075	1.07038	1.07271
8.67185	1.05081	1.07079	1.07302
8.78904	1.05092	1.07154	1.0738
8.90623	1.05101	1.07197	1.07486
9.02341	1.05125	1.07272	1.0745
9.1406	1.05193	1.07329	1.07527
9.25779	1.05192	1.07373	1.07621
9.37498	1.05209	1.07438	1.07671
9.49216	1.0527	1.07484	1.0777
9.60935	1.0526	1.07542	1.07785
9.72654	1.05307	1.07582	1.07801
9.84372	1.053	1.07617	1.07873
9.96091	1.05284	1.07696	1.07889
10.0781	1.05371	1.07762	1.07906
10.1953	1.05323	1.07772	1.08029
10.3125	1.05401	1.0786	1.08064
10.4297	1.05368	1.07895	1.08072
10.5468	1.05395	1.07911	1.08169
10.664	1.05457	1.07967	1.08235
10.7812	1.05459	1.08017	1.08252
10.8984	1.05447	1.08047	1.08268
11.0156	1.05469	1.08059	1.08357
11.1328	1.05485	1.08147	1.08403
11.25	1.05529	1.08196	1.08405
11.3672	1.05571	1.0817	1.08471
11.4843	1.05548	1.08254	1.08544
11.6015	1.05561	1.08342	1.08568
11.7187	1.05586	1.08355	1.08648
11.8359	1.05597	1.08409	1.08686
11.9531	1.05627	1.08427	1.08739
12.0703	1.0562	1.08531	1.08762
12.1875	1.05639	1.08557	1.08821
12.3047	1.05643	1.08571	1.08846
12.4218	1.05679	1.08645	1.08905
12.539	1.0564	1.08668	1.089
12.6562	1.05743	1.08722	1.08949
12.7734	1.05703	1.08812	1.08957
12.8906	1.05701	1.088	1.0905
13.0078	1.0573	1.08847	1.09095
13.125	1.05756	1.08861	1.09163
13.2422	1.05743	1.08925	1.09128
13.3593	1.05747	1.08963	1.09164
13.4765	1.05767	1.09	1.0924
13.5937	1.05762	1.09009	1.0926
13.7109	1.05796	1.09051	1.0929
13.8281	1.05837	1.09032	1.09345
13.9453	1.05839	1.0909	1.094
14.0625	1.05868	1.09169	1.09424
14.1797	1.05821	1.09169	1.09442
14.2968	1.05858	1.09204	1.09492
14.414	1.05842	1.09294	1.0949
14.5312	1.05863	1.09291	1.09533
14.6484	1.0591	1.09319	1.09613
14.7656	1.05935	1.09361	1.09613
14.8828	1.05889	1.09352	1.09667
15	1.05923	1.09393	1.09634
15.1172	1.05969	1.09468	1.09694
15.2343	1.05978	1.09493	1.09707
15.3515	1.05949	1.09533	1.09753
15.4687	1.05956	1.09572	1.09808
15.5859	1.05979	1.09579	1.0984
15.7031	1.05953	1.096	1.09878
15.8203	1.06011	1.09683	1.09919
15.9375	1.0601	1.09699	1.09967
16.0546	1.0604	1.09711	1.09981
16.1718	1.06004	1.09727	1.0997
16.289	1.06047	1.09771	1.10029
16.4062	1.06001	1.0984	1.10057
16.5234	1.06052	1.09901	1.10094
16.6406	1.0604	1.09885	1.10121
16.7578	1.06092	1.09889	1.10165
16.875	1.06043	1.09931	1.10189
16.9921	1.0606	1.09959	1.10222
17.1093	1.06072	1.09945	1.10243
17.2265	1.06069	1.09972	1.10287
17.3437	1.06119	1.10012	1.10313
17.4609	1.06101	1.10082	1.10366
17.5781	1.06116	1.10095	1.10416
17.6953	1.06164	1.10095	1.10434
17.8124	1.06144	1.10139	1.10395
17.9296	1.06161	1.10223	1.10414
18.0468	1.06147	1.10237	1.10487
18.164	1.06157	1.10218	1.10543
18.2812	1.06154	1.10278	1.10495
18.3984	1.06137	1.10267	1.10559
18.5156	1.06144	1.10278	1.10618
18.6328	1.06197	1.10353	1.1064
18.7499	1.06171	1.10334	1.10648
18.8671	1.06181	1.10396	1.10708
18.9843	1.06197	1.10434	1.10703
19.1015	1.06207	1.10501	1.10741
19.2187	1.06223	1.10508	1.10769
19.3359	1.06202	1.10528	1.10806
19.4531	1.06238	1.10565	1.10835
19.5703	1.06239	1.10602	1.10846
19.6874	1.06249	1.10575	1.1087
19.8046	1.06264	1.10649	1.10923
19.9218	1.06229	1.10619	1.10946
20.039	1.06262	1.1063	1.10977
20.1562	1.06213	1.10709	1.10969
20.2734	1.06225	1.10721	1.11025
20.3906	1.06279	1.10735	1.11039
20.5078	1.06291	1.1079	1.11084
20.6249	1.0631	1.10806	1.11063
20.7421	1.06295	1.10813	1.11098
20.8593	1.06307	1.10822	1.11183
20.9765	1.06301	1.10855	1.11153
21.0937	1.06295	1.10885	1.11172
21.2109	1.06291	1.10913	1.11163
21.3281	1.0632	1.10953	1.11214
21.4453	1.06346	1.10938	1.11245
21.5624	1.06366	1.1101	1.11236
21.6796	1.06375	1.11006	1.11269
21.7968	1.06343	1.11075	1.11282
21.914	1.06308	1.11075	1.11363
22.0312	1.06369	1.11077	1.11391
22.1484	1.06353	1.11084	1.11374
22.2656	1.06386	1.11105	1.11459
22.3828	1.06382	1.11147	1.11451
22.4999	1.06392	1.11191	1.11462
22.6171	1.06409	1.11202	1.11477
22.7343	1.06389	1.11258	1.1152
22.8515	1.0634	1.11251	1.11531
22.9687	1.06415	1.11304	1.11586
23.0859	1.06365	1.1129	1.11538
23.2031	1.06419	1.11305	1.11621
23.3203	1.06391	1.11355	1.11635
23.4374	1.06395	1.11344	1.11643
23.5546	1.06431	1.11335	1.11676
23.6718	1.06417	1.11404	1.11674
23.789	1.06463	1.11434	1.11669
23.9062	1.06441	1.11453	1.11735
24.0234	1.06395	1.11466	1.11713
24.1406	1.06424	1.1151	1.11722
24.2578	1.06447	1.11495	1.11759
24.3749	1.06444	1.11525	1.11779
24.4921	1.06451	1.11534	1.11801
24.6093	1.0645	1.11562	1.1184
24.7265	1.06461	1.11561	1.11856
24.8437	1.06451	1.11596	1.11864
24.9609	1.06457	1.11597	1.11884
25.0781	1.06444	1.11659	1.11946
25.1953	1.06441	1.11663	1.11919
25.3124	1.06454	1.11693	1.11915
25.4296	1.06441	1.11682	1.11932
25.5468	1.06445	1.11714	1.11985
25.664	1.06455	1.11717	1.11969
25.7812	1.06489	1.11738	1.12007
25.8984	1.0645	1.11754	1.12051
26.0156	1.06447	1.11768	1.12097
26.1328	1.0648	1.1177	1.12077
26.2499	1.06467	1.11823	1.12153
26.3671	1.0646	1.11853	1.1213
26.4843	1.0646	1.11856	1.12167
26.6015	1.06487	1.1183	1.1218
26.7187	1.06477	1.11881	1.1218
26.8359	1.0652	1.11897	1.12219
26.9531	1.06554	1.11927	1.12151
27.0702	1.06523	1.1196	1.1218
27.1874	1.06533	1.11923	1.12244
27.3046	1.06517	1.11979	1.12255
27.4218	1.06517	1.12011	1.12289
27.539	1.06526	1.12037	1.12279
27.6562	1.06525	1.12025	1.12316
27.7734	1.06492	1.1202	1.12357
27.8906	1.06554	1.12083	1.123
28.0077	1.06515	1.12034	1.1234
28.1249	1.06525	1.12087	1.12342
28.2421	1.06497	1.12122	1.12357
28.3593	1.06532	1.12143	1.12388
28.4765	1.06533	1.1218	1.12412
28.5937	1.06561	1.12136	1.1246
28.7109	1.06532	1.12182	1.12441
28.8281	1.06565	1.12229	1.12471
28.9452	1.06584	1.1225	1.12454
29.0624	1.06581	1.12234	1.125
29.1796	1.0658	1.12312	1.12532
29.2968	1.06548	1.12227	1.12541
29.414	1.06516	1.1227	1.12515
29.5312	1.06539	1.12303	1.12557
29.6484	1.06562	1.12384	1.12605
29.7656	1.06587	1.12319	1.12607
29.8827	1.06581	1.12303	1.12651
29.9999	1.06548	1.12416	1.12611
30.1171	1.06577	1.1244	1.12647
30.2343	1.06562	1.12419	1.12636
30.3515	1.0661	1.12393	1.12677
30.4687	1.06603	1.12405	1.12662
30.5859	1.06605	1.12439	1.12657
30.7031	1.0658	1.12486	1.12712
30.8202	1.06624	1.12518	1.12703
30.9374	1.06603	1.12516	1.12739
31.0546	1.06584	1.12525	1.12769
31.1718	1.06584	1.12534	1.12776
31.289	1.06572	1.12551	1.12831
31.4062	1.06577	1.12574	1.12813
31.5234	1.06569	1.1262	1.12826
31.6405	1.06595	1.12562	1.12841
31.7577	1.066	1.12609	1.12831
31.8749	1.06613	1.12595	1.12861
31.9921	1.06597	1.12632	1.12854
32.1093	1.06604	1.12648	1.12868
32.2265	1.06591	1.12653	1.12894
32.3437	1.06607	1.1265	1.12892
32.4609	1.06626	1.12683	1.12933
32.578	1.06637	1.1263	1.12984
32.6952	1.06649	1.12692	1.12982
32.8124	1.06662	1.12694	1.12992
32.9296	1.06629	1.12704	1.13023
33.0468	1.06633	1.1272	1.12984
33.164	1.06679	1.12799	1.13071
33.2812	1.06665	1.12768	1.13085
33.3984	1.06634	1.12771	1.13074
33.5155	1.06631	1.12849	1.13065
33.6327	1.06614	1.12806	1.13111
33.7499	1.06621	1.12783	1.13106
33.8671	1.06682	1.12796	1.13093
33.9843	1.06652	1.12826	1.13113
34.1015	1.06699	1.12866	1.13155
34.2187	1.06678	1.12889	1.13118
34.3359	1.06699	1.12898	1.13146
34.453	1.06701	1.12917	1.13203
34.5702	1.06665	1.12884	1.13203
34.6874	1.06645	1.13002	1.13253
34.8046	1.06666	1.1293	1.13218
34.9218	1.06662	1.12947	1.13236
35.039	1.06685	1.12998	1.13231
35.1562	1.06679	1.13003	1.13218
35.2734	1.0667	1.12952	1.13233
35.3905	1.06675	1.12944	1.13244
35.5077	1.06678	1.1301	1.13297
35.6249	1.06669	1.13028	1.13325
35.7421	1.06662	1.13017	1.13354
35.8593	1.06669	1.13026	1.13363
35.9765	1.06675	1.13044	1.13363
36.0937	1.06699	1.13058	1.13383
36.2109	1.06668	1.13072	1.13411
36.328	1.06698	1.13074	1.13372
36.4452	1.06754	1.13095	1.13378
36.5624	1.06668	1.13167	1.13385
36.6796	1.06689	1.13107	1.13387
36.7968	1.06696	1.13084	1.13462
36.914	1.06702	1.13153	1.13505
37.0311	1.06669	1.13169	1.13477
37.1483	1.06724	1.13149	1.13483
37.2655	1.06706	1.13222	1.13508
37.3827	1.06714	1.13199	1.13492
37.4999	1.06689	1.13183	1.13508
37.6171	1.06738	1.13204	1.13505
37.7343	1.06731	1.13246	1.13595
37.8515	1.06738	1.13222	1.13549
37.9686	1.06725	1.13269	1.13566
38.0858	1.06747	1.13225	1.13547
38.203	1.06761	1.13266	1.13564
38.3202	1.06744	1.13341	1.13556
38.4374	1.0676	1.13313	1.13613
38.5546	1.06763	1.13341	1.13656
38.6718	1.06704	1.13352	1.13635
38.789	1.06704	1.13359	1.13634
38.9061	1.06717	1.13361	1.13635
39.0233	1.0674	1.13338	1.13632
39.1405	1.06756	1.13343	1.13626
39.2577	1.06704	1.13359	1.13623
39.3749	1.0674	1.13343	1.13674
39.4921	1.06743	1.13364	1.13731
39.6093	1.06789	1.13412	1.13715
39.7265	1.06743	1.1345	1.13702
39.8436	1.06725	1.13463	1.13727
39.9608	1.06773	1.13442	1.1377
40.078	1.06717	1.13468	1.13722
40.1952	1.06747	1.13461	1.13704
40.3124	1.06744	1.13424	1.13777
40.4296	1.06719	1.13431	1.13733
40.5468	1.06745	1.13505	1.13744
40.664	1.06751	1.13491	1.13786
40.7811	1.06724	1.13545	1.13812
40.8983	1.06731	1.13515	1.13807
41.0155	1.06744	1.13551	1.13818
41.1327	1.06734	1.13528	1.13832
41.2499	1.06741	1.13561	1.13911
41.3671	1.06757	1.13588	1.13825
41.4843	1.06763	1.13545	1.13858
41.6015	1.06702	1.13544	1.13888
41.7186	1.06809	1.1357	1.13895
41.8358	1.06771	1.136	1.13882
41.953	1.06806	1.13581	1.13895
42.0702	1.06783	1.13584	1.13891
42.1874	1.06768	1.13577	1.13921
42.3046	1.06743	1.13679	1.13948
42.4218	1.06734	1.13676	1.13956
42.539	1.06794	1.13686	1.1395
42.6561	1.06792	1.13632	1.13948
42.7733	1.06771	1.13658	1.13939
42.8905	1.06767	1.13663	1.13952
43.0077	1.06771	1.13714	1.13959
43.1249	1.0677	1.13688	1.13976
43.2421	1.06784	1.13683	1.13985
43.3593	1.06766	1.13741	1.14016
43.4764	1.06773	1.13711	1.14035
43.5936	1.06787	1.13723	1.14022
43.7108	1.06776	1.13663	1.14048
43.828	1.06784	1.1373	1.14084
43.9452	1.06803	1.13728	1.14048
44.0624	1.06787	1.1376	1.14095
44.1796	1.0681	1.13755	1.14081
44.2968	1.06789	1.1383	1.14118
44.4139	1.06781	1.1383	1.14105
44.5311	1.06818	1.13802	1.14108
44.6483	1.06819	1.1382	1.14105
44.7655	1.06806	1.13848	1.14147
44.8827	1.06808	1.13845	1.14103
44.9999	1.06829	1.1383	1.14165
45.1171	1.06825	1.13836	1.14138
45.2343	1.06846	1.1386	1.14127
45.3514	1.06882	1.1388	1.14163
45.4686	1.06849	1.13837	1.14189
45.5858	1.06815	1.13908	1.14138
45.703	1.06823	1.13885	1.14208
45.8202	1.06859	1.1391	1.14202
45.9374	1.06794	1.13901	1.14246
46.0546	1.06787	1.13932	1.14204
46.1718	1.06833	1.13929	1.14197
46.2889	1.06792	1.1391	1.14254
46.4061	1.06862	1.13915	1.14235
46.5233	1.06835	1.1394	1.14239
46.6405	1.06829	1.13969	1.14268
46.7577	1.06831	1.13929	1.14263
46.8749	1.06812	1.1394	1.14261
46.9921	1.06859	1.13968	1.1427
47.1093	1.06855	1.1398	1.14307
47.2264	1.06832	1.13962	1.14311
47.3436	1.06819	1.13959	1.14333
47.4608	1.06836	1.14003	1.14322
47.578	1.06828	1.14017	1.14268
47.6952	1.06855	1.14087	1.14338
47.8124	1.06831	1.14063	1.14292
47.9296	1.06836	1.13991	1.14349
48.0468	1.06848	1.14054	1.14324
48.1639	1.06842	1.1408	1.14414
48.2811	1.06861	1.14084	1.14364
48.3983	1.06842	1.14056	1.14349
48.5155	1.06812	1.14087	1.14348
48.6327	1.06865	1.1408	1.14357
48.7499	1.06829	1.14089	1.14401
48.8671	1.06815	1.14124	1.14364
48.9843	1.06793	1.14158	1.14416
49.1014	1.06802	1.1414	1.14386
49.2186	1.0688	1.14112	1.14397
49.3358	1.06802	1.14135	1.14408
49.453	1.06833	1.14175	1.14438
49.5702	1.0688	1.14135	1.14397
49.6874	1.06878	1.14115	1.14403
49.8046	1.06861	1.14145	1.14458
49.9218	1.06872	1.14181	1.14463
50.0389	1.06822	1.14133	1.14489
50.1561	1.06771	1.14168	1.14478
50.2733	1.06831	1.1417	1.14519
50.3905	1.06881	1.14196	1.14485
50.5077	1.06842	1.14181	1.14524
50.6249	1.06864	1.14265	1.14524
50.7421	1.06852	1.14263	1.14495
50.8593	1.06835	1.14226	1.14476
50.9764	1.06842	1.14249	1.14502
51.0936	1.06846	1.14272	1.14533
51.2108	1.06855	1.14272	1.1453
51.328	1.06803	1.1432	1.14541
51.4452	1.06848	1.14244	1.14513
51.5624	1.06872	1.14235	1.14561
51.6795	1.06859	1.14277	1.14563
51.7967	1.06855	1.143	1.14552
51.9139	1.06854	1.14263	1.14566
52.0311	1.06809	1.14281	1.14555
52.1483	1.06841	1.14295	1.14568
52.2655	1.06849	1.14302	1.14605
52.3827	1.06829	1.14316	1.14644
52.4999	1.0681	1.14304	1.14649
52.617	1.06874	1.1433	1.14666
52.7342	1.06839	1.14316	1.14653
52.8514	1.06888	1.14378	1.14612
52.9686	1.06854	1.14314	1.1466
53.0858	1.06888	1.14388	1.14616
53.203	1.06832	1.14318	1.14655
53.3202	1.06874	1.14337	1.14651
53.4374	1.06849	1.14381	1.14642
53.5545	1.06826	1.14348	1.1467
53.6717	1.06833	1.14372	1.14644
53.7889	1.06884	1.14409	1.14647
53.9061	1.06851	1.14401	1.14664
54.0233	1.06829	1.1443	1.14653
54.1405	1.06825	1.14406	1.14679
54.2577	1.06878	1.14408	1.14708
54.3749	1.06913	1.14436	1.14774
54.492	1.06838	1.14432	1.14714
54.6092	1.06881	1.14413	1.14728
54.7264	1.06887	1.14457	1.14749
54.8436	1.06858	1.14427	1.14745
54.9608	1.06815	1.14457	1.1476
55.078	1.06841	1.14413	1.14732
55.1952	1.06907	1.14415	1.1473
55.3124	1.06855	1.14394	1.14762
55.4295	1.06838	1.14457	1.14783
55.5467	1.06893	1.14402	1.14771
55.6639	1.06898	1.14408	1.14749
55.7811	1.06839	1.1446	1.14774
55.8983	1.06859	1.14483	1.14785
56.0155	1.06828	1.1443	1.14804
56.1327	1.06864	1.14517	1.14835
56.2499	1.06848	1.14515	1.14874
56.367	1.06868	1.14459	1.14903
56.4842	1.06856	1.14547	1.14874
56.6014	1.06877	1.14506	1.14828
56.7186	1.06864	1.14496	1.14872
56.8358	1.06865	1.14543	1.1487
56.953	1.06882	1.14518	1.14855
57.0702	1.06907	1.14485	1.14877
57.1874	1.06875	1.14524	1.14909
57.3045	1.06862	1.14527	1.14866
57.4217	1.06882	1.14541	1.14905
57.5389	1.06845	1.14561	1.14916
57.6561	1.06878	1.14596	1.14918
57.7733	1.06894	1.14606	1.14874
57.8905	1.06901	1.14543	1.14909
58.0077	1.0688	1.14582	1.14947
58.1249	1.06872	1.14605	1.14955
58.242	1.06881	1.14592	1.14916
58.3592	1.06874	1.14584	1.14914
58.4764	1.06901	1.14571	1.14896
58.5936	1.06913	1.14624	1.14923
58.7108	1.06878	1.14649	1.14933
58.828	1.06881	1.14642	1.14953
58.9452	1.06851	1.14613	1.14979
59.0624	1.06862	1.14651	1.1496
59.1795	1.06919	1.14649	1.1501
59.2967	1.0693	1.14624	1.14962
59.4139	1.06882	1.14647	1.14956
59.5311	1.06888	1.14684	1.15015
59.6483	1.06865	1.14693	1.14995
59.7655	1.06867	1.14673	1.15021
59.8827	1.06887	1.14687	1.14999

## Sheet: fig1h
Conc RR	3primeCY3			intCY3			5primeCY3
	mean	SD	n	mean	SD	n	mean	SD	n
0	1.06885	0.00452345	6	1.01839	0.00117814	4	1.03853	0.00251863	4
10	1.14683	0.00918448	5	1.05311	0.00721074	4	1.06899	0.00293848	4
50	1.14993	0.0100398	5	1.10015	0.00590488	8	1.09091	0.00213654	4

## Sheet: fig2a
time	Rad51	20 nM	50 nM	100 nM	250 nM	1000 nM
0	1	1	1	1	1	1
5e-05	0.998563	1.00227	0.995159	1.00045	1.00394	0.991192
0.0001	0.999426	1.00073	0.991561	1.0015	1.00824	0.986902
0.00015	0.999836	0.996243	0.989896	1.0042	1.0129	0.983948
0.0002	0.99874	0.993128	0.987046	1.00197	1.01118	0.987762
0.00025	0.998759	0.989857	0.98484	0.999986	1.00818	0.992775
0.0003	0.997322	0.985526	0.985506	1.00144	1.00393	0.996453
0.00035	0.990833	0.986439	0.98654	1.00499	0.994307	0.999497
0.0004	0.985093	0.989103	0.988931	1.00242	0.988175	1.00293
0.00045	0.99012	0.994397	0.987987	0.995448	0.98374	1.00077
0.0005	0.998928	1.00047	0.983488	0.990739	0.978699	0.994259
0.00055	1.00212	1.00068	0.979639	0.986832	0.975612	0.988441
0.0006	1.00034	0.998098	0.979888	0.982572	0.9758	0.985688
0.00065	0.997807	0.994846	0.979773	0.976986	0.974796	0.986572
0.0007	0.995501	0.993119	0.978947	0.970979	0.974642	0.987555
0.00075	0.992125	0.993975	0.979422	0.96991	0.973903	0.986497
0.0008	0.991682	0.996106	0.977204	0.978692	0.973133	0.983881
0.00085	0.993985	0.996443	0.972541	0.988425	0.97729	0.985376
0.0009	0.994345	0.993379	0.964272	0.989632	0.981006	0.986826
0.00095	0.989185	0.990615	0.959855	0.983557	0.977582	0.98788
0.001	0.983198	0.988851	0.967587	0.980667	0.973611	0.983674
0.00105	0.982859	0.986221	0.980526	0.986123	0.97439	0.977947
0.0011	0.990728	0.983062	0.986964	0.989931	0.976741	0.975373
0.00115	1.00043	0.987092	0.98029	0.987659	0.978614	0.977392
0.0012	1.00117	0.99189	0.969138	0.983403	0.980542	0.983692
0.00125	0.998396	0.990155	0.963932	0.981778	0.984475	0.986088
0.0013	0.994589	0.983714	0.963701	0.981056	0.992016	0.983469
0.00135	0.992106	0.977895	0.965905	0.982498	0.993835	0.979332
0.0014	0.995637	0.977752	0.970375	0.982717	0.99043	0.97687
0.00145	0.999042	0.981523	0.974063	0.982164	0.987525	0.974175
0.0015	0.998786	0.985041	0.973773	0.985667	0.984995	0.969252
0.00155	0.996914	0.981376	0.966525	0.986692	0.98283	0.963845
0.0016	0.993817	0.970345	0.959029	0.982946	0.97776	0.959325
0.00165	0.986147	0.9645	0.95589	0.974493	0.970297	0.954619
0.0017	0.978148	0.968187	0.956776	0.967398	0.965064	0.949679
0.00175	0.97288	0.970271	0.956755	0.963827	0.96449	0.94462
0.0018	0.968981	0.967434	0.952188	0.959635	0.969431	0.93851
0.00185	0.971426	0.967734	0.949621	0.959235	0.970982	0.938001
0.0019	0.979818	0.971658	0.950331	0.962314	0.963679	0.940693
0.00195	0.981144	0.97538	0.94973	0.962545	0.957673	0.93883
0.002	0.978054	0.977499	0.946182	0.964353	0.961246	0.937001
0.00205	0.979968	0.975601	0.946882	0.970295	0.969728	0.934833
0.0021	0.981577	0.973588	0.951882	0.97303	0.978771	0.932987
0.00215	0.983003	0.975821	0.954188	0.969107	0.976527	0.936516
0.0022	0.987917	0.979142	0.95229	0.964554	0.965128	0.938122
0.00225	0.99172	0.973625	0.951607	0.960388	0.952795	0.935715
0.0023	0.991057	0.961884	0.954471	0.957506	0.942022	0.93442
0.00235	0.986832	0.951937	0.951281	0.956753	0.93454	0.94218
0.0024	0.979363	0.948128	0.941238	0.958676	0.932663	0.95199
0.00245	0.971418	0.948337	0.932114	0.961386	0.935845	0.950492
0.0025	0.970332	0.948241	0.92891	0.964576	0.93608	0.941748
0.00255	0.97244	0.95244	0.932302	0.96464	0.937394	0.935123
0.0026	0.970228	0.958492	0.934102	0.964141	0.941639	0.932604
0.00265	0.966505	0.958411	0.934021	0.962037	0.941805	0.930598
0.0027	0.964937	0.951608	0.934589	0.961282	0.939483	0.930574
0.00275	0.964377	0.947425	0.94065	0.96241	0.937274	0.932477
0.0028	0.965883	0.948943	0.948233	0.963665	0.938299	0.937801
0.00285	0.969579	0.951761	0.951224	0.963073	0.939295	0.947246
0.0029	0.970193	0.95268	0.946402	0.959801	0.938209	0.953716
0.00295	0.966972	0.948775	0.943569	0.951177	0.932127	0.952491
0.003	0.962566	0.944933	0.943202	0.948508	0.924709	0.946833
0.00305	0.961638	0.94142	0.94003	0.953125	0.927812	0.940666
0.0031	0.961731	0.93961	0.934373	0.954242	0.936929	0.936982
0.00315	0.958936	0.941283	0.932215	0.952574	0.942657	0.935944
0.0032	0.95779	0.949046	0.933295	0.954635	0.949779	0.940398
0.00325	0.960589	0.95872	0.937458	0.95843	0.952973	0.944212
0.0033	0.961667	0.965405	0.943707	0.954179	0.949612	0.94474
0.00335	0.961323	0.969468	0.952418	0.947499	0.945333	0.945869
0.0034	0.964261	0.971854	0.958434	0.945794	0.946117	0.952977
0.00345	0.973249	0.971375	0.959195	0.95641	0.95013	0.962634
0.0035	0.982809	0.973845	0.962885	0.970879	0.952704	0.966387
0.00355	0.990444	0.980866	0.966691	0.981948	0.957533	0.959225
0.0036	0.997962	0.982989	0.963779	0.986346	0.965527	0.954492
0.00365	0.996661	0.977469	0.960469	0.982158	0.970769	0.955979
0.0037	0.988598	0.971116	0.959942	0.977438	0.974647	0.958062
0.00375	0.982276	0.967792	0.960698	0.979591	0.975627	0.960111
0.0038	0.980478	0.973929	0.96558	0.987538	0.976945	0.965677
0.00385	0.990451	0.984714	0.973468	0.992877	0.981145	0.972731
0.0039	1.00746	0.994909	0.98059	0.995683	0.985025	0.979907
0.00395	1.0153	1.00002	0.985147	0.99988	0.985808	0.986314
0.004	1.01342	1.00124	0.987295	1.00159	0.983828	0.992808
0.00405	1.01154	1.00199	0.990446	1.00525	0.985335	1.00062
0.0041	1.01067	1.00182	0.996055	1.00584	0.991013	1.00466
0.00415	1.00985	1.00413	1.00205	1.01202	1.00115	1.00477
0.0042	1.0117	1.00757	1.00242	1.02192	1.01378	1.00071
0.00425	1.01133	1.00994	1.00004	1.02148	1.02272	0.996332
0.0043	1.01491	1.01103	1.0004	1.01467	1.02696	0.999113
0.00435	1.02152	1.01263	1.00332	1.01578	1.03107	1.00464
0.0044	1.0255	1.01691	1.01018	1.02436	1.03338	1.0134
0.00445	1.02693	1.02186	1.02024	1.03715	1.04268	1.02332
0.0045	1.0286	1.02451	1.02969	1.04535	1.05489	1.03137
0.00455	1.03343	1.02805	1.03373	1.04843	1.05902	1.04048
0.0046	1.03891	1.03777	1.03665	1.05138	1.05958	1.04532
0.00465	1.04572	1.04827	1.04198	1.05042	1.06061	1.05056
0.0047	1.05623	1.05612	1.0503	1.05348	1.06316	1.05908
0.00475	1.06687	1.05658	1.05691	1.06051	1.06913	1.06505
0.0048	1.07296	1.05549	1.06008	1.06402	1.07997	1.06694
0.00485	1.07594	1.05361	1.06519	1.06303	1.0943	1.07333
0.0049	1.0747	1.05396	1.06889	1.06487	1.10693	1.08496
0.00495	1.07682	1.05947	1.066	1.0728	1.11273	1.09546
0.005	1.08239	1.06468	1.06347	1.08362	1.11713	1.10383
0.00505	1.08195	1.06716	1.06602	1.09354	1.12389	1.1111
0.0051	1.08279	1.07081	1.06716	1.09283	1.12061	1.11331
0.00515	1.0891	1.07679	1.07094	1.08798	1.11712	1.10568
0.0052	1.09529	1.07806	1.07241	1.08799	1.11945	1.09739
0.00525	1.10042	1.0727	1.07427	1.08628	1.12683	1.09026
0.0053	1.1005	1.06843	1.08048	1.08296	1.13543	1.08193
0.00535	1.09557	1.06882	1.08197	1.07458	1.14211	1.07765
0.0054	1.09402	1.07288	1.08213	1.06573	1.14347	1.07878
0.00545	1.09652	1.07559	1.08922	1.06643	1.14222	1.08477
0.0055	1.09821	1.07478	1.09733	1.07661	1.13987	1.09595
0.00555	1.09685	1.07811	1.1001	1.09282	1.13729	1.10807
0.0056	1.09497	1.083	1.09771	1.10891	1.14188	1.11509
0.00565	1.09573	1.08189	1.09561	1.11577	1.15035	1.11733
0.0057	1.10079	1.07989	1.09964	1.12022	1.16154	1.11917
0.00575	1.10581	1.08221	1.10464	1.1255	1.17092	1.11815
0.0058	1.10491	1.08808	1.10508	1.12711	1.17251	1.11547
0.00585	1.10141	1.09314	1.10264	1.12415	1.1667	1.11269
0.0059	1.1009	1.09769	1.09826	1.12069	1.15708	1.1161
0.00595	1.09996	1.09984	1.09498	1.12082	1.14733	1.11821
0.006	1.09909	1.09214	1.09438	1.11939	1.13577	1.11595
0.00605	1.10087	1.08419	1.09272	1.1123	1.12898	1.11394
0.0061	1.10229	1.08195	1.08726	1.10117	1.12788	1.11284
0.00615	1.10302	1.0852	1.07916	1.08818	1.12675	1.11017
0.0062	1.09887	1.08618	1.06846	1.07833	1.122	1.1029
0.00625	1.08878	1.08044	1.06129	1.07465	1.11922	1.09491
0.0063	1.07867	1.07278	1.0604	1.07319	1.11549	1.08631
0.00635	1.07253	1.06728	1.05529	1.07167	1.10858	1.08031
0.0064	1.07045	1.06029	1.04825	1.06294	1.10224	1.07619
0.00645	1.06636	1.04896	1.04528	1.05246	1.09252	1.06785
0.0065	1.05586	1.03821	1.04114	1.04266	1.08148	1.05761
0.00655	1.0426	1.02895	1.03447	1.03975	1.07011	1.04833
0.0066	1.03112	1.02055	1.03106	1.04268	1.06032	1.03909
0.00665	1.02398	1.01363	1.02455	1.04363	1.04579	1.02996
0.0067	1.01924	1.00684	1.01672	1.03999	1.0318	1.02229
0.00675	1.01451	0.99814	1.00873	1.02917	1.02166	1.01504
0.0068	1.01162	0.994048	0.997475	1.01115	1.01062	1.00862
0.00685	1.0109	0.990637	0.990437	0.996802	1.00002	1.0048
0.0069	1.01495	0.983719	0.992452	0.991318	0.987958	1.00176
0.00695	1.01877	0.978383	0.991979	0.988177	0.976983	0.993757
0.007	1.0136	0.975869	0.984066	0.983984	0.974027	0.986363
0.00705	0.998779	0.972958	0.974854	0.981579	0.969507	0.980303
0.0071	0.986043	0.96725	0.967131	0.982803	0.959593	0.978012
0.00715	0.976507	0.964176	0.963769	0.980883	0.950314	0.973378
0.0072	0.968713	0.960086	0.956679	0.975908	0.942297	0.967288
0.00725	0.960728	0.951603	0.944695	0.970145	0.933666	0.961238
0.0073	0.95332	0.943033	0.934844	0.962704	0.926064	0.954816
0.00735	0.948618	0.940567	0.927387	0.954091	0.917157	0.944266
0.0074	0.945846	0.94113	0.917935	0.945997	0.905908	0.926315
0.00745	0.944181	0.936466	0.904497	0.936091	0.893641	0.901285
0.0075	0.940146	0.929089	0.895677	0.923371	0.879357	0.880963
0.00755	0.933389	0.918071	0.891817	0.914632	0.867619	0.870739
0.0076	0.924063	0.90811	0.886129	0.910502	0.859521	0.865619
0.00765	0.916508	0.901425	0.877135	0.901676	0.848487	0.860853
0.0077	0.909726	0.898315	0.871566	0.892422	0.837568	0.852955
0.00775	0.903656	0.896931	0.869318	0.886756	0.83145	0.851292
0.0078	0.905024	0.896317	0.870261	0.890186	0.827187	0.85137
0.00785	0.908446	0.894158	0.874406	0.892773	0.830427	0.85043
0.0079	0.908799	0.892801	0.875233	0.890304	0.842965	0.853437
0.00795	0.906165	0.894969	0.873176	0.890444	0.851949	0.862018
0.008	0.903941	0.901489	0.87143	0.892117	0.855045	0.866124
0.00805	0.901975	0.909398	0.86887	0.894841	0.855658	0.866289
0.0081	0.902792	0.914187	0.867974	0.89647	0.856832	0.859208
0.00815	0.901891	0.912571	0.874074	0.895729	0.856529	0.849561
0.0082	0.897529	0.904399	0.881557	0.892515	0.853415	0.845669
0.00825	0.896492	0.896917	0.883448	0.885702	0.848783	0.843427
0.0083	0.901286	0.893351	0.880994	0.878263	0.849426	0.846811
0.00835	0.908539	0.89471	0.877008	0.878308	0.854161	0.852961
0.0084	0.911579	0.899245	0.870747	0.884356	0.857244	0.859456
0.00845	0.912274	0.905326	0.868083	0.891546	0.858222	0.858425
0.0085	0.90807	0.915978	0.867805	0.898906	0.857152	0.858566
0.00855	0.901391	0.923332	0.868185	0.903538	0.85647	0.862719
0.0086	0.902045	0.922069	0.866655	0.901837	0.855802	0.867867
0.00865	0.907031	0.916187	0.867966	0.894454	0.862015	0.86592
0.0087	0.910564	0.914085	0.873594	0.885911	0.87097	0.864242
0.00875	0.912936	0.919394	0.883643	0.884215	0.872795	0.869203
0.0088	0.913443	0.928948	0.892542	0.886623	0.871063	0.873693
0.00885	0.915381	0.934918	0.894851	0.89184	0.874429	0.876763
0.0089	0.918475	0.938886	0.901797	0.899005	0.885595	0.885983
0.00895	0.926154	0.943461	0.91424	0.906734	0.896971	0.901868
0.009	0.935644	0.951473	0.925696	0.916327	0.909147	0.913412
0.00905	0.943498	0.957551	0.935279	0.9298	0.92395	0.914456
0.0091	0.956964	0.962405	0.94645	0.941169	0.935142	0.913722
0.00915	0.963693	0.963738	0.957476	0.950426	0.943571	0.914687
0.0092	0.964182	0.963743	0.962244	0.95863	0.950666	0.916343
0.00925	0.969719	0.967428	0.966	0.962295	0.955272	0.928097
0.0093	0.978392	0.977155	0.967575	0.9655	0.961141	0.939057
0.00935	0.986707	0.988244	0.961947	0.969767	0.965688	0.944978
0.0094	0.991321	0.992132	0.955034	0.971985	0.968882	0.947866
0.00945	1.00041	0.989764	0.957926	0.97292	0.973095	0.948012
0.0095	1.00804	0.989477	0.967345	0.977826	0.976142	0.950321
0.00955	1.01132	0.988405	0.974477	0.988015	0.977166	0.955465
0.0096	1.01191	0.987451	0.984604	0.998267	0.980362	0.963185
0.00965	1.01355	0.985379	0.997358	1.00558	0.98947	0.969238
0.0097	1.01402	0.986978	1.00564	1.00804	1.00291	0.974508
0.00975	1.01479	0.997386	1.00751	1.00976	1.01309	0.979248
0.0098	1.02043	1.01108	1.00652	1.01135	1.0167	0.985368
0.00985	1.02501	1.01695	1.00822	1.01342	1.01564	0.989262
0.0099	1.02761	1.01449	1.0196	1.01626	1.01954	0.991755
0.00995	1.03172	1.01255	1.03343	1.01894	1.02959	0.993425
0.01	1.03632	1.01615	1.04149	1.02193	1.03425	0.997367
0.01005	1.04012	1.021	1.04418	1.02636	1.03705	1.00174
0.0101	1.04604	1.02845	1.04643	1.02957	1.04604	1.00903
0.01015	1.05029	1.03303	1.04878	1.03336	1.05739	1.0192
0.0102	1.051	1.03546	1.04672	1.03616	1.07149	1.02851
0.01025	1.05026	1.03898	1.03843	1.03887	1.08057	1.03447
0.0103	1.05082	1.04076	1.02889	1.0421	1.08305	1.03772
0.01035	1.04925	1.0379	1.02304	1.0417	1.08674	1.0396
0.0104	1.04996	1.03158	1.01832	1.0377	1.08609	1.03473
0.01045	1.05464	1.02822	1.01662	1.03645	1.07644	1.03177
0.0105	1.05976	1.03445	1.02043	1.04283	1.06867	1.04191
0.01055	1.06694	1.04222	1.02558	1.04635	1.06264	1.05318
0.0106	1.07471	1.04255	1.02995	1.04687	1.05932	1.05972
0.01065	1.07363	1.03676	1.03324	1.04792	1.06424	1.05853
0.0107	1.06853	1.03073	1.03392	1.0493	1.07172	1.05026
0.01075	1.06371	1.02995	1.02926	1.05276	1.07668	1.04051
0.0108	1.06162	1.03414	1.02719	1.06129	1.07517	1.04214
0.01085	1.06462	1.03869	1.02897	1.06978	1.0735	1.04724
0.0109	1.06894	1.03909	1.03113	1.07507	1.07373	1.0547
0.01095	1.0744	1.03449	1.03365	1.07154	1.07501	1.05863
0.011	1.07932	1.03033	1.03532	1.06112	1.08062	1.05603
0.01105	1.08274	1.03408	1.03898	1.05627	1.08216	1.05055
0.0111	1.08024	1.03813	1.04281	1.05756	1.07466	1.04387
0.01115	1.0745	1.03841	1.0435	1.0587	1.06771	1.04254
0.0112	1.06874	1.03945	1.04519	1.06117	1.06822	1.04479
0.01125	1.06499	1.03692	1.0419	1.06743	1.06696	1.04313
0.0113	1.06336	1.02756	1.03268	1.06986	1.06067	1.04041
0.01135	1.05831	1.01802	1.02511	1.0697	1.04656	1.04007
0.0114	1.04767	1.01301	1.01989	1.06986	1.03352	1.03963
0.01145	1.03634	1.01289	1.01761	1.06485	1.03005	1.04007
0.0115	1.02994	1.01468	1.01443	1.05089	1.0311	1.03983
0.01155	1.02845	1.01074	1.01218	1.03835	1.02633	1.03745
0.0116	1.03215	1.00218	1.01015	1.03094	1.01504	1.03483
0.01165	1.03758	0.995701	1.00333	1.02865	1.00747	1.02675
0.0117	1.03796	0.994687	0.99052	1.02504	1.00985	1.01869
0.01175	1.0325	0.99661	0.979105	1.01722	1.01045	1.01606
0.0118	1.02845	0.998972	0.971056	1.01205	0.999401	1.01096
0.01185	1.02268	1.00056	0.968056	1.00999	0.986946	1.00201
0.0119	1.01425	0.996742	0.966852	1.007	0.981517	0.995831
0.01195	1.00935	0.987458	0.965587	1.00316	0.978963	0.991039
0.012	1.00434	0.977108	0.964237	0.997516	0.975638	0.983796
0.01205	1.0007	0.972198	0.966341	0.993081	0.972976	0.97681
0.0121	0.999551	0.969217	0.967527	0.992088	0.972723	0.968374
0.01215	0.997873	0.9655	0.966284	0.995951	0.974985	0.960078
0.0122	0.995741	0.965148	0.96589	0.998395	0.968868	0.955812
0.01225	0.995715	0.963828	0.96534	0.995777	0.96157	0.952488
0.0123	1.00112	0.964408	0.959862	0.993878	0.961622	0.950063
0.01235	1.00347	0.967959	0.953085	0.993605	0.963025	0.951014
0.0124	0.993957	0.967532	0.954704	0.991016	0.959876	0.952828
0.01245	0.979067	0.961146	0.961558	0.982136	0.962741	0.957709
0.0125	0.969242	0.957663	0.962731	0.975594	0.963766	0.964313
0.01255	0.966228	0.958762	0.954305	0.973803	0.95912	0.966351
0.0126	0.967233	0.961161	0.941462	0.972022	0.952503	0.960283
0.01265	0.970123	0.960063	0.93797	0.968871	0.944602	0.954408
0.0127	0.974042	0.952993	0.942341	0.968651	0.938201	0.952288
0.01275	0.978735	0.950543	0.945133	0.967773	0.939556	0.952436
0.0128	0.983369	0.95201	0.947419	0.968227	0.946244	0.954669
0.01285	0.984919	0.960486	0.949231	0.966561	0.951126	0.955936
0.0129	0.981869	0.972087	0.951596	0.959867	0.956331	0.951236
0.01295	0.979267	0.976122	0.952832	0.954097	0.959119	0.938469
0.013	0.975191	0.971479	0.9525	0.952734	0.960178	0.928465
0.01305	0.973843	0.966708	0.952284	0.951223	0.956205	0.933346
0.0131	0.975595	0.965264	0.952263	0.951936	0.948164	0.941623
0.01315	0.977091	0.963394	0.95136	0.957335	0.945212	0.946613
0.0132	0.976162	0.962658	0.955045	0.966271	0.948534	0.943938
0.01325	0.971275	0.964009	0.960918	0.971367	0.955751	0.941711
0.0133	0.970253	0.969775	0.964481	0.976394	0.959934	0.945
0.01335	0.976411	0.975132	0.967784	0.980195	0.95872	0.944106
0.0134	0.985067	0.97958	0.969474	0.982407	0.95567	0.939906
0.01345	0.990128	0.982916	0.968571	0.983671	0.957088	0.938695
0.0135	0.991654	0.990289	0.966891	0.982408	0.964381	0.946554
0.01355	0.994504	0.995299	0.965549	0.980364	0.971871	0.957371
0.0136	0.996582	0.997599	0.965103	0.977104	0.975716	0.967821
0.01365	0.99337	0.999023	0.968134	0.974743	0.97787	0.975658
0.0137	0.992065	0.996625	0.97667	0.974818	0.978328	0.977178
0.01375	0.996654	0.990162	0.984999	0.978617	0.98073	0.976005
0.0138	1.00409	0.984722	0.989008	0.984119	0.979648	0.984296
0.01385	1.00701	0.984889	0.990297	0.9884	0.975902	0.99325
0.0139	1.00504	0.990759	0.989078	0.989395	0.982637	0.993812
0.01395	1.00599	1.00056	0.985486	0.987615	0.991515	0.99046
0.014	1.00884	1.00627	0.989655	0.984931	1.00128	0.987867
0.01405	1.01127	1.00987	0.99275	0.987353	1.00772	0.987112
0.0141	1.01059	1.01267	0.98887	0.994533	1.01229	0.989268
0.01415	1.01032	1.01054	0.989106	0.99835	1.01663	0.992738
0.0142	1.0147	1.00696	0.995636	0.996722	1.02031	0.989681
0.01425	1.02173	1.00484	1.0019	0.995607	1.02014	0.985842
0.0143	1.02412	1.00583	1.00523	0.999826	1.0157	0.990537
0.01435	1.02112	1.0094	1.0035	1.00047	1.01252	1.00039
0.0144	1.01947	1.01485	1.00008	1.00009	1.01576	1.00837
0.01445	1.01675	1.0196	0.997925	1.00372	1.0249	1.00831
0.0145	1.01363	1.02097	0.999846	1.00906	1.03582	1.00578
0.01455	1.01526	1.01534	1.00031	1.01179	1.04128	1.00559
0.0146	1.01469	1.00509	0.996023	1.0132	1.04837	1.00937
0.01465	1.01472	1.00032	0.993701	1.01509	1.0555	1.01426
0.0147	1.01881	1.00541	0.998438	1.02037	1.05414	1.01375
0.01475	1.02085	1.01988	1.00445	1.02697	1.04953	1.01106
0.0148	1.01957	1.02649	1.0029	1.02992	1.04604	1.00718
0.01485	1.02002	1.02527	0.999405	1.02786	1.04172	1.00059
0.0149	1.02293	1.022	0.99863	1.02667	1.03295	0.999557
0.01495	1.02362	1.01704	0.998349	1.02822	1.0248	1.00509
0.015	1.02288	1.01274	0.993658	1.02556	1.01831	1.01076
0.01505	1.02244	1.01203	0.990572	1.02321	1.01244	1.01307
0.0151	1.0202	1.01308	0.993155	1.02681	1.00773	1.01502
0.01515	1.01944	1.01135	0.998802	1.03019	1.00732	1.01659
0.0152	1.02094	1.00497	1.00568	1.0253	1.0095	1.01072
0.01525	1.0188	1.0004	1.00768	1.01845	1.01386	1.00208
0.0153	1.01522	0.999731	1.00328	1.01496	1.01748	0.997226
0.01535	1.01411	1.00059	1.00089	1.01413	1.01944	0.999946
0.0154	1.01505	1.00185	0.999282	1.01961	1.02045	1.00664
0.01545	1.01546	1.00428	0.997138	1.01903	1.01622	1.00614
0.0155	1.01993	1.00354	0.99293	1.01548	1.00652	0.995564
0.01555	1.02041	1.00244	0.985065	1.01263	1.00256	0.984885
0.0156	1.01766	1.00377	0.981403	1.01137	1.00715	0.985804
0.01565	1.01781	1.00689	0.981204	1.00654	1.0092	0.992627
0.0157	1.02037	1.00625	0.981808	0.999757	1.00473	0.993958
0.01575	1.01953	1.00106	0.984457	0.998926	0.997928	0.993353
0.0158	1.01356	0.996482	0.983352	0.996989	0.993264	0.996349
0.01585	1.00823	0.997609	0.97765	0.993792	0.987598	0.997854
0.0159	1.00875	0.996127	0.970731	0.996679	0.987429	0.994946
0.01595	1.01076	0.986034	0.970922	1.00338	0.99217	0.988425
0.016	1.01244	0.979598	0.977326	1.00707	0.993475	0.982119
0.01605	1.01311	0.981264	0.984563	1.00667	0.98804	0.979074
0.0161	1.01226	0.988237	0.985088	1.00456	0.977976	0.981552
0.01615	1.00627	0.990058	0.977398	1.00808	0.97216	0.985978
0.0162	1.00276	0.989149	0.970033	1.01247	0.971192	0.987277
0.01625	1.00321	0.986848	0.96973	1.01166	0.970461	0.98159
0.0163	1.00229	0.981154	0.974241	1.00354	0.966567	0.970027
0.01635	0.998956	0.977981	0.977115	0.994876	0.960483	0.960155
0.0164	0.994969	0.978236	0.972715	0.991748	0.955038	0.955333
0.01645	0.990099	0.975361	0.965954	0.994165	0.953971	0.954659
0.0165	0.986729	0.972273	0.960271	0.993252	0.955536	0.959407
0.01655	0.983608	0.972212	0.961655	0.991801	0.961796	0.966519
0.0166	0.983967	0.974699	0.969576	0.985177	0.963194	0.97407
0.01665	0.986736	0.978731	0.974163	0.982059	0.962634	0.979377
0.0167	0.984671	0.981217	0.972183	0.983921	0.963472	0.977618
0.01675	0.977963	0.980911	0.969578	0.987534	0.962598	0.969693
0.0168	0.971779	0.978559	0.965478	0.988763	0.959701	0.960454
0.01685	0.972793	0.977729	0.963669	0.984292	0.954639	0.953816
0.0169	0.978208	0.983465	0.962986	0.981833	0.952658	0.94962
0.01695	0.981027	0.990574	0.964478	0.988437	0.956269	0.950432
0.017	0.983516	0.992448	0.961678	0.995351	0.959904	0.951256
0.01705	0.985994	0.988418	0.954983	0.988536	0.958709	0.954176
0.0171	0.984284	0.981099	0.953205	0.977952	0.954859	0.962472
0.01715	0.981514	0.974349	0.956001	0.974802	0.952001	0.971609
0.0172	0.980938	0.975807	0.956799	0.978529	0.955664	0.972397
0.01725	0.981325	0.98484	0.954766	0.979419	0.96045	0.971061
0.0173	0.979691	0.993295	0.954577	0.976029	0.965457	0.970108
0.01735	0.976581	0.995299	0.958784	0.978779	0.968692	0.970454
0.0174	0.978406	0.993213	0.961214	0.984104	0.969747	0.972768
0.01745	0.984446	0.989098	0.962295	0.983439	0.971009	0.974879
0.0175	0.987961	0.986543	0.967978	0.979879	0.97176	0.979266
0.01755	0.987724	0.986588	0.973622	0.977986	0.972247	0.980998
0.0176	0.985444	0.986693	0.979984	0.97836	0.973521	0.979048
0.01765	0.988542	0.989361	0.984677	0.978011	0.974354	0.976765
0.0177	0.99618	0.992013	0.983571	0.980775	0.971777	0.97761
0.01775	1.0046	0.992771	0.975501	0.990247	0.971106	0.980315
0.0178	1.0093	0.990196	0.972075	0.999189	0.975686	0.971698
0.01785	1.00962	0.987483	0.974928	1.00041	0.983653	0.960614
0.0179	1.00586	0.985846	0.978798	0.996816	0.990049	0.95423
0.01795	1.00566	0.988899	0.980223	0.997937	0.996373	0.953615
0.018	1.0076	0.991271	0.974614	0.999495	0.998056	0.953532
0.01805	1.00812	0.99309	0.970956	1.00062	0.9996	0.957445
0.0181	1.00484	0.996177	0.972305	1.00142	1.00386	0.966529
0.01815	1.0024	0.999386	0.978019	1.00369	1.00614	0.976315
0.0182	0.996967	0.99677	0.981085	1.00434	1.00687	0.977388
0.01825	0.990914	0.998189	0.979975	0.996311	1.00215	0.972519
0.0183	0.992144	1.00401	0.981721	0.989909	0.998072	0.970349
0.01835	0.998023	1.00687	0.988829	0.988786	0.998132	0.972423
0.0184	1.00662	1.00367	0.993776	0.987139	1.00238	0.971415
0.01845	1.01307	0.997284	0.995564	0.98976	1.00746	0.973107
0.0185	1.01645	0.993378	0.999967	0.996108	1.00859	0.979786
0.01855	1.01329	0.994107	1.00235	1.00566	1.00603	0.988735
0.0186	1.00835	0.998491	1.00258	1.0093	1.00053	0.992827
0.01865	1.00428	1.00325	1.00211	1.009	0.998345	0.992022
0.0187	1.00506	1.00717	1.00052	1.00799	1.00143	0.990051
0.01875	1.00646	1.00614	0.995509	1.00862	1.00604	0.988348
0.0188	1.00557	1.00408	0.994758	1.01148	1.00762	0.989688
0.01885	1.00987	1.00368	1.00024	1.01405	1.0073	0.991008
0.0189	1.01523	1.002	1.0032	1.01499	1.01142	0.989074
0.01895	1.01482	0.999179	1.00032	1.01477	1.01558	0.989572
0.019	1.0099	1.00328	1.00322	1.0162	1.01554	0.995138
0.01905	1.00453	1.01237	1.013	1.01632	1.01158	1.00271
0.0191	1.00701	1.01871	1.02296	1.01309	1.01083	1.00924
0.01915	1.01256	1.02428	1.02372	1.01046	1.01531	1.01179
0.0192	1.01207	1.02756	1.01685	1.00791	1.01894	1.01748
0.01925	1.00957	1.02842	1.00743	1.00832	1.02018	1.01896
0.0193	1.01389	1.02695	1.00017	1.00915	1.01599	1.01432
0.01935	1.02106	1.02221	0.996391	1.00797	1.01537	1.00917
0.0194	1.02592	1.01651	0.99507	1.00873	1.02208	1.00483
0.01945	1.03287	1.00772	0.990809	1.01202	1.03063	1.00361
0.0195	1.04074	1.00638	0.989206	1.01578	1.03151	0.996697
0.01955	1.04543	1.01429	0.99361	1.01495	1.02979	0.989107
0.0196	1.04496	1.02196	1.00114	1.01295	1.02719	0.989615
0.01965	1.03926	1.02541	1.01252	1.01282	1.02448	0.992384
0.0197	1.03109	1.0219	1.02018	1.01687	1.02563	0.99786
0.01975	1.02457	1.0156	1.02002	1.02022	1.02104	1.00166
0.0198	1.0227	1.00838	1.01347	1.02209	1.01157	1.00094
0.01985	1.01952	1.00337	1.00149	1.02209	1.00767	1.00501
0.0199	1.01427	1.0023	0.996583	1.01664	1.00952	1.0059
0.01995	1.0082	1.00088	0.99399	1.00981	1.00948	1.00382
0.02	1.00229	0.993588	0.993849	1.0029	1.00809	1.00402
0.02005	1.00062	0.989975	0.995124	1.00324	1.00385	1.00085
0.0201	1.00617	0.991176	0.993992	1.0036	1.00031	0.995426
0.02015	1.00941	0.990977	0.991591	1.00289	0.998443	0.99177
0.0202	1.01332	0.995309	0.982523	1.00316	1.00168	0.988344
0.02025	1.01056	0.998025	0.970286	0.999948	1.00749	0.985026
0.0203	1.00648	0.993897	0.967583	0.993463	1.01033	0.983226
0.02035	1.00361	0.988727	0.972883	0.993072	1.00578	0.979381
0.0204	1.00311	0.98571	0.981567	1.00131	1.00007	0.977244
0.02045	1.00384	0.986932	0.990138	1.01113	0.998045	0.975419
0.0205	1.00128	0.98742	0.995163	1.01225	0.993163	0.970418
0.02055	0.993826	0.985938	0.998704	1.00689	0.986041	0.96785
0.0206	0.991832	0.986776	0.99787	0.998739	0.987708	0.970196
0.02065	0.994333	0.991767	0.996107	0.991998	0.995355	0.978981
0.0207	0.997293	0.995371	0.988421	0.988859	0.999649	0.986109
0.02075	1.00132	0.996131	0.983408	0.991734	0.994644	0.981627
0.0208	1.00343	0.998465	0.9779	0.995897	0.986476	0.975559
0.02085	1.00123	0.99791	0.97268	0.996155	0.983686	0.976252
0.0209	1.00126	0.99631	0.968655	0.992462	0.983565	0.982047
0.02095	1.00173	0.99402	0.966403	0.991921	0.985094	0.984302
0.021	0.999464	0.989075	0.96821	0.99128	0.986955	0.978865
0.02105	0.999092	0.983599	0.970322	0.982264	0.987383	0.969131
0.0211	1.00085	0.98129	0.965578	0.973005	0.980431	0.963445
0.02115	1.00655	0.980519	0.962442	0.974466	0.974386	0.960548
0.0212	1.00982	0.978862	0.967464	0.979947	0.970732	0.960738
0.02125	1.00985	0.980665	0.972235	0.984147	0.967642	0.960388
0.0213	1.00364	0.986823	0.970517	0.988427	0.966024	0.960007
0.02135	0.992151	0.990176	0.968919	0.994575	0.968804	0.964719
0.0214	0.981972	0.986464	0.964259	1.00112	0.971965	0.968722
0.02145	0.979522	0.982093	0.960625	1.00312	0.97454	0.969884
0.0215	0.985607	0.978047	0.958475	1.00189	0.977761	0.967886
0.02155	0.994516	0.975851	0.958753	0.997783	0.982533	0.961837
0.0216	1.00007	0.97967	0.96235	0.99249	0.979953	0.956831
0.02165	1.00034	0.981919	0.968332	0.989032	0.969275	0.955491
0.0217	0.998541	0.97744	0.97143	0.99127	0.966082	0.956644
0.02175	0.996454	0.972714	0.969829	0.995831	0.971234	0.954731
0.0218	0.994668	0.97612	0.966916	0.996348	0.979509	0.951699
0.02185	0.990054	0.98211	0.966556	0.994618	0.980537	0.950227
0.0219	0.986182	0.980329	0.969204	0.993755	0.974199	0.953314
0.02195	0.986643	0.976532	0.967712	0.989574	0.968395	0.959518
0.022	0.988041	0.975817	0.961709	0.981135	0.966647	0.967686
0.02205	0.991542	0.977291	0.955204	0.979676	0.967715	0.97191
0.0221	0.994697	0.978831	0.955426	0.983698	0.969796	0.970234
0.02215	0.997327	0.97619	0.958388	0.988181	0.976165	0.964975
0.0222	0.999737	0.971358	0.961333	0.986893	0.983928	0.959957
0.02225	0.996466	0.969211	0.964076	0.984719	0.988576	0.954239
0.0223	0.991331	0.97153	0.970919	0.986389	0.989199	0.949017
0.02235	0.984463	0.978726	0.973029	0.988885	0.985857	0.950501
0.0224	0.980938	0.984183	0.96958	0.989681	0.979145	0.95796
0.02245	0.985372	0.985451	0.973833	0.990624	0.972453	0.966255
0.0225	0.993472	0.985027	0.983849	0.990871	0.971273	0.96995
0.02255	0.998972	0.984312	0.990074	0.991905	0.975138	0.966156
0.0226	1.00007	0.984568	0.989867	0.991171	0.982468	0.962385
0.02265	1.00097	0.985573	0.985926	0.991506	0.994025	0.964581
0.0227	1.00282	0.986235	0.983087	0.994088	1.00212	0.970449
0.02275	1.0072	0.983242	0.978703	0.994147	1.00314	0.976975
0.0228	1.01237	0.984018	0.971851	0.993445	1.00382	0.981683
0.02285	1.01252	0.992434	0.966836	0.993355	1.00277	0.98041
0.0229	1.00872	0.999214	0.970796	0.996186	0.999403	0.976468
0.02295	1.00437	1.00093	0.981313	0.99771	0.995507	0.974277
0.023	1.00068	1.00096	0.989959	0.997742	0.9967	0.973462
0.02305	0.998483	1.00392	0.990704	0.998287	0.999449	0.971995
0.0231	0.998636	1.00895	0.985128	0.998121	1.00294	0.976764
0.02315	0.998894	1.01184	0.981185	0.999929	1.00449	0.980426
0.0232	0.998939	1.01091	0.985279	1.00358	1.00639	0.979926
0.02325	1.00437	1.00903	0.994124	1.00652	1.0075	0.980618
0.0233	1.01378	1.00698	0.997315	1.00706	1.00919	0.986284
0.02335	1.01931	1.00916	0.996502	1.00993	1.01004	0.991353
0.0234	1.02199	1.01535	0.995575	1.01386	1.01135	0.995029
0.02345	1.02363	1.02214	0.996925	1.01599	1.01195	0.998961
0.0235	1.02274	1.02454	0.999939	1.02103	1.01922	1.00395
0.02355	1.0194	1.02572	1.00091	1.03123	1.0287	1.00605
0.0236	1.01959	1.02634	0.999333	1.03769	1.03425	1.00634
0.02365	1.02525	1.0263	0.999026	1.04192	1.03746	1.00415
0.0237	1.03299	1.02246	1.00281	1.04462	1.04301	1.00168
0.02375	1.03889	1.02127	1.00574	1.04181	1.0442	1.00628
0.0238	1.04016	1.02518	1.00483	1.03664	1.03866	1.01789
0.02385	1.03666	1.03022	1.00372	1.03532	1.03649	1.02887
0.0239	1.03065	1.03272	1.00499	1.04054	1.04077	1.02976
0.02395	1.02705	1.03529	1.01071	1.04474	1.04618	1.01984
0.024	1.02658	1.03897	1.01751	1.04583	1.04912	1.01333
0.02405	1.03032	1.03939	1.02147	1.04621	1.04914	1.01451
0.0241	1.03599	1.03625	1.02595	1.03982	1.04699	1.01561
0.02415	1.04086	1.03539	1.03239	1.03381	1.04704	1.01639
0.0242	1.04433	1.03322	1.03584	1.03609	1.05566	1.02018
0.02425	1.04558	1.03031	1.03201	1.03959	1.06663	1.02568
0.0243	1.04577	1.02406	1.02742	1.03834	1.07016	1.02668
0.02435	1.04923	1.01781	1.02787	1.04025	1.06671	1.02243
0.0244	1.05225	1.02022	1.03204	1.0452	1.0589	1.02586
0.02445	1.04958	1.02897	1.03049	1.0464	1.05147	1.03263
0.0245	1.04308	1.03376	1.02479	1.04154	1.05132	1.03652
0.02455	1.0389	1.03908	1.02035	1.0309	1.05597	1.03522
0.0246	1.04368	1.04128	1.01795	1.0222	1.06097	1.03242
0.02465	1.04938	1.03823	1.02366	1.01758	1.06638	1.03116
0.0247	1.04972	1.03492	1.03287	1.0212	1.05974	1.0307
0.02475	1.04519	1.03235	1.03478	1.02724	1.04343	1.02798
0.0248	1.03708	1.02968	1.0309	1.03373	1.03026	1.02354
0.02485	1.0331	1.02546	1.02308	1.03809	1.03322	1.02219
0.0249	1.02906	1.02487	1.01826	1.03753	1.04447	1.02344
0.02495	1.0271	1.0272	1.01772	1.0336	1.04919	1.02384
0.025	1.02749	1.02795	1.01943	1.03361	1.03944	1.02275
0.02505	1.02773	1.02883	1.02279	1.03747	1.02992	1.02013
0.0251	1.02551	1.0258	1.02148	1.03941	1.02609	1.01585
0.02515	1.02545	1.02202	1.0192	1.03601	1.02278	1.01019
0.0252	1.03049	1.01384	1.0178	1.02593	1.01591	1.00713
0.02525	1.03034	1.00521	1.01751	1.02249	1.0115	1.00571
0.0253	1.02403	1.00408	1.0189	1.02077	1.01145	1.00486
0.02535	1.01898	1.01064	1.02374	1.01385	1.00967	1.00499
0.0254	1.02024	1.01603	1.02422	1.00702	1.00917	1.00787
0.02545	1.02312	1.01861	1.01899	1.00256	1.01652	1.00592
0.0255	1.024	1.01666	1.01293	0.999316	1.02301	1.00058
0.02555	1.02473	1.00757	0.999137	1.00243	1.02394	0.995062
0.0256	1.02004	1.00024	0.986453	1.00865	1.02183	0.988084
0.02565	1.01776	0.998549	0.979669	1.0093	1.01547	0.986389
0.0257	1.01574	0.994443	0.976971	1.00623	1.00651	0.983931
0.02575	1.01168	0.987551	0.978651	1.00334	0.998513	0.982993
0.0258	1.0064	0.983321	0.980808	1.00647	0.996125	0.985992
0.02585	1.00114	0.982191	0.980783	1.01182	0.990797	0.983258
0.0259	0.998794	0.987554	0.983286	1.01269	0.987937	0.973802
0.02595	0.997771	0.994152	0.988437	1.01045	0.99111	0.967567
0.026	0.992228	0.995868	0.994336	1.00501	0.987336	0.967233
0.02605	0.988911	0.99413	0.994484	0.997831	0.978609	0.968859
0.0261	0.992516	0.990088	0.988744	0.992416	0.977804	0.963974
0.02615	0.997558	0.988862	0.981726	0.990741	0.979367	0.957557
0.0262	0.995747	0.987176	0.974031	0.994415	0.968275	0.955731
0.02625	0.993861	0.984723	0.968183	0.995805	0.951556	0.95572
0.0263	0.994581	0.986849	0.963763	0.987411	0.942127	0.950721
0.02635	0.996987	0.992266	0.95806	0.977058	0.940373	0.942615
0.0264	0.996143	0.992922	0.957396	0.978277	0.943323	0.937213
0.02645	0.986229	0.991491	0.957585	0.985704	0.946915	0.936131
0.0265	0.979256	0.987797	0.957311	0.989163	0.953314	0.93686
0.02655	0.980184	0.979405	0.955844	0.986112	0.958478	0.935162
0.0266	0.986608	0.97019	0.954689	0.982696	0.955108	0.932048
0.02665	0.993843	0.969271	0.952684	0.98056	0.949457	0.929742
0.0267	0.997456	0.975767	0.949966	0.97878	0.945702	0.931222
0.02675	0.998081	0.980029	0.951915	0.972855	0.941314	0.925817
0.0268	0.995016	0.983234	0.955996	0.964993	0.937212	0.919629
0.02685	0.988541	0.981477	0.952448	0.962868	0.938508	0.923127
0.0269	0.984662	0.976989	0.942345	0.965212	0.942301	0.930465
0.02695	0.982533	0.974201	0.934058	0.9679	0.944211	0.92903
0.027	0.976098	0.977826	0.934665	0.973862	0.942999	0.924081
0.02705	0.96907	0.983047	0.945595	0.978811	0.940453	0.922107
0.0271	0.965055	0.981456	0.955013	0.977912	0.937626	0.92638
0.02715	0.967366	0.979827	0.955475	0.973018	0.938048	0.931263
0.0272	0.976535	0.976974	0.949561	0.973164	0.938078	0.934772
0.02725	0.984422	0.971543	0.942715	0.978961	0.938835	0.934938
0.0273	0.982532	0.969053	0.942085	0.983644	0.9393	0.931682
0.02735	0.97435	0.972254	0.943352	0.982099	0.944546	0.933472
0.0274	0.970761	0.97149	0.943664	0.9741	0.947364	0.936464
0.02745	0.97215	0.969119	0.946563	0.976409	0.948448	0.941327
0.0275	0.972193	0.97071	0.948767	0.984664	0.946353	0.950268
0.02755	0.978227	0.972972	0.953559	0.985381	0.942631	0.959233
0.0276	0.984846	0.974984	0.9586	0.97775	0.941928	0.960689
0.02765	0.98408	0.975326	0.960111	0.967495	0.942717	0.952914
0.0277	0.978313	0.972948	0.964016	0.968816	0.948528	0.94464
0.02775	0.97395	0.972958	0.968355	0.977596	0.959158	0.939566
0.0278	0.977142	0.975108	0.96672	0.983041	0.965132	0.938851
0.02785	0.983302	0.977963	0.961578	0.989816	0.968221	0.947885
0.0279	0.9852	0.980656	0.962015	0.988453	0.977538	0.957937
0.02795	0.988987	0.981841	0.965649	0.980003	0.989884	0.963327
0.028	0.993094	0.987785	0.967546	0.973906	0.998253	0.965936
0.02805	0.994373	0.992667	0.970512	0.972391	1.00148	0.96961
0.0281	0.994225	0.994178	0.972606	0.976957	1.00229	0.975817
0.02815	0.99576	0.996063	0.974153	0.987359	1.00261	0.974815
0.0282	0.997489	0.9979	0.975838	1.00034	1.00324	0.965256
0.02825	0.998478	0.997386	0.979195	1.00492	1.00309	0.959121
0.0283	0.998779	0.996483	0.980549	0.999478	1.00296	0.960067
0.02835	0.997426	0.996673	0.980714	0.992575	1.00674	0.966081
0.0284	0.997037	0.998221	0.980102	0.988423	1.01504	0.973246
0.02845	0.997054	0.998186	0.982943	0.991263	1.01996	0.982064
0.0285	1.00158	0.999118	0.986609	0.993815	1.02069	0.98965
0.02855	1.01092	1.00193	0.987288	0.994055	1.01811	0.994142
0.0286	1.01683	1.00404	0.986687	0.998641	1.01634	0.99824
0.02865	1.01784	1.00784	0.987703	1.00391	1.01821	0.99812
0.0287	1.01464	1.00924	0.992695	1.00645	1.01589	0.99418
0.02875	1.01529	1.00367	0.998941	1.00656	1.01058	0.988057
0.0288	1.01579	0.99984	0.999032	1.00398	1.00069	0.986973
0.02885	1.01549	0.998942	0.998259	1.00123	0.997745	0.981809
0.0289	1.01932	0.999696	0.999694	1.00614	1.00307	0.977278
0.02895	1.02209	0.996391	1.00252	1.018	1.01357	0.981981
0.029	1.02383	0.994598	1.00598	1.02235	1.02218	0.989432
0.02905	1.02396	0.996234	1.0061	1.01962	1.03151	0.994379
0.0291	1.02574	0.999497	1.00295	1.01603	1.03441	0.998344
0.02915	1.03016	1.00377	0.999097	1.01348	1.03617	1.00559
0.0292	1.04027	1.00977	1.00036	1.01785	1.0392	1.00967
0.02925	1.04507	1.01512	1.00663	1.02929	1.03502	1.00804
0.0293	1.04321	1.01974	1.00856	1.03863	1.03413	1.00339
0.02935	1.03798	1.02409	1.0074	1.04133	1.0373	0.998734
0.0294	1.03398	1.02636	1.01217	1.03619	1.03578	1.00089
0.02945	1.02982	1.02333	1.01448	1.02619	1.03174	1.00689
0.0295	1.02947	1.01826	1.00883	1.01894	1.02755	1.00808
0.02955	1.03331	1.01744	1.00975	1.01831	1.02428	1.00626
0.0296	1.03156	1.01845	1.0132	1.02081	1.02741	1.00782
0.02965	1.02958	1.01897	1.01553	1.02314	1.03407	1.01503
0.0297	1.0299	1.02079	1.01652	1.02076	1.03697	1.02084
0.02975	1.03075	1.02162	1.01623	1.01641	1.03626	1.02113
0.0298	1.03376	1.01951	1.01753	1.01811	1.03224	1.01774
0.02985	1.03582	1.01533	1.01787	1.02525	1.03296	1.01274
0.0299	1.03525	1.01244	1.01119	1.03387	1.03683	1.01359
0.02995	1.0335	1.01046	1.01073	1.03632	1.03699	1.01909
0.03	1.03153	1.00606	1.01293	1.03464	1.03376	1.02537
0.03005	1.03097	1.00707	1.01251	1.03507	1.02625	1.0288
0.0301	1.03164	1.01276	1.01361	1.03695	1.01897	1.02699
0.03015	1.03183	1.01193	1.01154	1.03917	1.01817	1.02172
0.0302	1.03271	1.00361	1.00751	1.0406	1.01941	1.01667
0.03025	1.03316	0.999823	1.00346	1.0423	1.01723	1.01076
0.0303	1.02861	1.00085	1.00171	1.03633	1.01592	1.00159
0.03035	1.01782	0.998431	1.00222	1.02075	1.01709	0.995923
0.0304	1.01119	0.993723	1.01019	1.00746	1.0173	1.00219
0.03045	1.01501	0.988192	1.01741	1.00278	1.01521	1.00798
0.0305	1.02166	0.986866	1.01535	1.00511	1.00611	1.00568
0.03055	1.01997	0.994856	1.00488	1.01178	0.993417	1.00375
0.0306	1.01252	0.999544	0.997326	1.01333	0.986569	0.999529
0.03065	1.00839	0.998737	0.994182	1.01293	0.988144	0.993537
0.0307	1.00879	0.996729	0.993222	1.01085	0.988947	0.990746
0.03075	1.00971	0.9988	0.991359	1.01226	0.990648	0.987871
0.0308	1.00915	1.00136	0.991603	1.01579	0.996352	0.985045
0.03085	1.01545	0.997342	0.990535	1.01652	1.00163	0.982286
0.0309	1.02387	0.995608	0.987583	1.01266	1.00094	0.98158
0.03095	1.02658	1.00072	0.986432	1.00437	0.993182	0.984309
0.031	1.02373	1.003	0.983775	0.997459	0.990028	0.984001
0.03105	1.01472	1.00109	0.976257	0.997828	0.988673	0.980106
0.0311	1.00837	0.998479	0.974886	1.00458	0.982302	0.980863
0.03115	1.00887	0.995768	0.977996	1.00503	0.975287	0.984085
0.0312	1.01169	0.990328	0.974931	1.001	0.971999	0.982715
0.03125	1.01148	0.989157	0.969008	0.997472	0.969299	0.976658
0.0313	1.00653	0.991106	0.965182	0.993997	0.967637	0.967941
0.03135	1.00308	0.990348	0.970295	0.992842	0.968573	0.960704
0.0314	1.00311	0.98971	0.97781	0.994196	0.970641	0.958471
0.03145	1.00487	0.989122	0.974736	0.993179	0.968743	0.96008
0.0315	1.00265	0.989834	0.965032	0.992549	0.96635	0.964541
0.03155	1.00141	0.989479	0.962046	0.987543	0.96707	0.965274
0.0316	1.00046	0.989863	0.962967	0.982016	0.970828	0.962259
0.03165	0.997004	0.989232	0.959679	0.982551	0.981285	0.959673
0.0317	0.990433	0.985133	0.955379	0.987776	0.985071	0.960551
0.03175	0.986923	0.98664	0.958522	0.992374	0.980394	0.963655
0.0318	0.990211	0.990549	0.967691	0.994475	0.977652	0.970051
0.03185	0.994707	0.993594	0.978044	0.997335	0.977469	0.97121
0.0319	0.994438	1.00066	0.977332	0.996953	0.974378	0.968872
0.03195	0.990413	1.00953	0.967517	0.993935	0.972117	0.966859
0.032	0.989601	1.01134	0.960334	0.991137	0.971141	0.958173
0.03205	0.994558	1.01238	0.961547	0.991038	0.97083	0.947254
0.0321	0.996549	1.01311	0.963526	0.98934	0.968496	0.942921
0.03215	0.988776	1.00903	0.964322	0.987058	0.963644	0.945731
0.0322	0.982056	1.00294	0.965497	0.983221	0.962838	0.951714
0.03225	0.980942	0.996524	0.968211	0.974948	0.965013	0.953916
0.0323	0.982473	0.98972	0.970854	0.969826	0.969531	0.952704
0.03235	0.987101	0.986667	0.970001	0.972728	0.970941	0.951956
0.0324	0.992823	0.992239	0.965859	0.981962	0.96805	0.951386
0.03245	0.996764	0.998568	0.966234	0.987305	0.966834	0.95208
0.0325	0.996934	0.999053	0.970918	0.987732	0.971193	0.955132
0.03255	0.99352	0.996641	0.972945	0.993484	0.973257	0.958034
0.0326	0.989674	0.997099	0.969942	0.993617	0.974593	0.962181
0.03265	0.988183	1.00252	0.966395	0.987941	0.978773	0.966819
0.0327	0.986766	1.00367	0.968679	0.986614	0.979197	0.973613
0.03275	0.981284	0.997141	0.978066	0.989109	0.978628	0.976773
0.0328	0.979926	0.990147	0.985674	0.991793	0.986026	0.97378
0.03285	0.983785	0.989758	0.986174	0.996331	0.997187	0.967525
0.0329	0.990193	0.988677	0.984317	0.997996	1.0008	0.961477
0.03295	0.993758	0.98679	0.985158	0.99404	0.992628	0.958242
0.033	0.991307	0.988904	0.985317	0.986486	0.983001	0.966
0.03305	0.988439	1.00004	0.985281	0.977564	0.978902	0.978461
0.0331	0.990512	1.00918	0.98445	0.977343	0.981679	0.986019
0.03315	0.996255	1.01187	0.981402	0.983982	0.986086	0.983019
0.0332	0.997325	1.01066	0.976566	0.989403	0.98925	0.976252
0.03325	0.996227	1.00588	0.977382	0.991119	0.992325	0.974041
0.0333	0.999116	1.00021	0.982458	0.993586	0.991005	0.974468
0.03335	1.01113	0.993707	0.989505	0.993691	0.99017	0.980395
0.0334	1.02561	0.989465	0.998496	0.997208	0.996411	0.986346
0.03345	1.03064	0.993905	1.00272	1.00422	1.00267	0.989887
0.0335	1.02772	1.0019	1.0041	1.01029	1.00343	0.989264
0.03355	1.02276	1.00972	1.00654	1.01069	1.0055	0.990695
0.0336	1.01784	1.01363	1.00914	1.00887	1.00966	0.995411
0.03365	1.01742	1.01256	1.01416	1.00989	1.01638	0.997671
0.0337	1.0189	1.00755	1.01452	1.01084	1.02222	0.999739
0.03375	1.02344	1.00387	1.00648	1.00946	1.02157	1.00185
0.0338	1.02585	1.00218	1.00358	1.00968	1.0175	0.999715
0.03385	1.0266	0.995858	1.00958	1.00834	1.00888	0.996061
0.0339	1.02601	0.995282	1.01308	1.00791	1.00164	0.993184
0.03395	1.02519	1.00166	1.01281	1.01322	1.0073	0.992468
0.034	1.01947	1.0077	1.0071	1.01906	1.02198	0.993541
0.03405	1.0132	1.01087	1.00005	1.02355	1.02968	0.993281
0.0341	1.00628	1.00904	0.999996	1.02421	1.02839	0.989649
0.03415	1.00419	1.0078	0.999537	1.02139	1.02583	0.987311
0.0342	1.00862	1.01013	0.998824	1.01742	1.02747	0.989529
0.03425	1.0125	1.01382	1.00054	1.01321	1.02735	0.987919
0.0343	1.01392	1.01799	1.00451	1.01072	1.02214	0.984483
0.03435	1.01284	1.02035	1.00622	1.01141	1.01772	0.983168
0.0344	1.01711	1.02022	1.00574	1.01032	1.01726	0.982678
0.03445	1.01976	1.01509	1.00789	1.00574	1.01674	0.981644
0.0345	1.02168	1.0054	1.01049	1.00442	1.01489	0.98394
0.03455	1.0183	0.999989	1.01117	1.00502	1.0144	0.989728
0.0346	1.01549	1.00261	1.01099	1.00516	1.01292	0.997131
0.03465	1.01851	1.00571	1.00826	1.00666	1.00719	1.00468
0.0347	1.02245	1.00574	1.00249	1.00773	0.9982	1.00446
0.03475	1.02182	1.00449	0.998865	1.00591	0.990048	1.00075
0.0348	1.01538	1.0032	0.996452	1.00425	0.991355	0.993741
0.03485	1.00984	1.00272	0.996539	1.00479	1.00082	0.987696
0.0349	1.00861	1.00461	0.999509	1.00121	1.00778	0.984795
0.03495	1.00886	1.00639	1.00569	0.99077	1.00868	0.986035
0.035	1.00466	1.00629	1.00507	0.981841	1.00859	0.982879
0.03505	1.003	1.00675	0.995582	0.985276	1.01309	0.978139
0.0351	1.0104	1.00769	0.989167	0.998528	1.01402	0.975017
0.03515	1.01814	1.00318	0.991789	1.00932	1.01027	0.975949
0.0352	1.01952	0.993831	0.994461	1.00944	1.00316	0.975607
0.03525	1.01922	0.989653	0.994545	1.00729	1.00164	0.976367
0.0353	1.01521	0.989006	0.99654	1.00564	1.00211	0.974785
0.03535	1.01128	0.986418	1.00089	1.00161	1.00376	0.968425
0.0354	1.0066	0.983937	1.00365	0.997355	1.00753	0.962473
0.03545	1.00344	0.98916	0.999573	0.99355	1.00874	0.960087
0.0355	1.00731	0.992075	0.992152	0.990954	1.00704	0.964823
0.03555	1.00662	0.988366	0.987727	0.989022	1.00104	0.966964
0.0356	1.00121	0.987426	0.986285	0.987013	0.992364	0.965081
0.03565	0.999114	0.99546	0.986579	0.985385	0.988669	0.964757
0.0357	0.997717	1.00016	0.986181	0.988326	0.987544	0.963548
0.03575	0.996511	0.99748	0.986502	0.993264	0.988931	0.965688
0.0358	0.995539	0.994746	0.987092	0.997188	0.99114	0.966018
0.03585	0.994188	0.988561	0.986811	0.998938	0.994402	0.963122
0.0359	0.995853	0.985021	0.988032	1.00375	0.995943	0.96095
0.03595	0.998164	0.989788	0.990138	1.00657	0.991997	0.958411
0.036	1.00043	0.998299	0.988612	1.00361	0.985576	0.954908
0.03605	1.00122	1.00288	0.983337	1.00472	0.981729	0.959693
0.0361	0.998686	0.998589	0.977984	1.00786	0.979024	0.968443
0.03615	0.997459	0.988514	0.972729	1.00286	0.976482	0.96782
0.0362	1.00106	0.983237	0.966553	0.994092	0.979061	0.965837
0.03625	1.01023	0.982495	0.963316	0.99019	0.982674	0.969369
0.0363	1.02022	0.990783	0.963503	0.994223	0.979894	0.974685
0.03635	1.02537	1.00159	0.96498	0.997255	0.974397	0.978804
0.0364	1.01765	1.00166	0.967167	0.995262	0.972533	0.978974
0.03645	1.00399	0.996854	0.971976	0.9931	0.977043	0.974979
0.0365	0.995608	0.995553	0.978292	0.992407	0.981489	0.963578
0.03655	0.996948	0.993254	0.986299	0.992746	0.982828	0.95498
0.0366	1.00269	0.988424	0.985805	0.990023	0.982531	0.957142
0.03665	1.0067	0.988711	0.979976	0.987568	0.984414	0.962207
0.0367	1.00784	0.993328	0.978576	0.988962	0.985657	0.960496
0.03675	1.00562	0.993286	0.977937	0.996873	0.986799	0.956575
0.0368	1.00453	0.990531	0.974699	1.00202	0.986217	0.961419
0.03685	1.00737	0.991182	0.97646	1.00091	0.985656	0.97031
0.0369	1.0133	0.993374	0.980099	0.998276	0.983453	0.97249
0.03695	1.01687	0.998095	0.983421	1.00277	0.984277	0.971141
0.037	1.01408	1.00653	0.988063	1.00542	0.98439	0.971539
0.03705	1.00761	1.0138	0.989116	1.00058	0.979086	0.975039
0.0371	1.00153	1.01362	0.992498	0.996565	0.972855	0.986385
0.03715	0.994391	1.00649	0.994178	0.999358	0.971732	0.992645
0.0372	0.991424	0.998698	0.991004	1.00571	0.976119	0.990196
0.03725	0.991099	0.994251	0.987837	1.00799	0.982871	0.981063
0.0373	0.993737	0.989233	0.989301	1.0041	0.986713	0.975802
0.03735	1.00143	0.989156	0.99168	1.00519	0.993098	0.975179
0.0374	1.01093	0.995389	0.992657	1.01287	0.998628	0.982212
0.03745	1.01625	1.00386	0.991952	1.0177	1.00089	0.98884
0.0375	1.0186	1.00534	0.990738	1.0181	1.00103	0.98937
0.03755	1.02039	1.00358	0.994373	1.01778	1.00425	0.991145
0.0376	1.02465	1.00196	1.00405	1.0177	1.00735	0.989008
0.03765	1.02537	1.00395	1.0118	1.01663	1.00637	0.981249
0.0377	1.02366	1.00676	1.01235	1.01621	1.00166	0.976171
0.03775	1.02129	1.00551	1.00862	1.01383	0.998589	0.9807
0.0378	1.02042	0.997814	1.00746	1.00858	0.998146	0.985527
0.03785	1.01766	0.994158	1.00718	1.00617	0.998744	0.986406
0.0379	1.01419	1.00007	1.00494	1.00815	0.999477	0.985323
0.03795	1.01433	1.00194	0.998636	1.01175	1.00015	0.988542
0.038	1.01575	0.995679	0.99847	1.01498	1.00235	0.994051
0.03805	1.01561	0.990909	1.00708	1.01368	1.01102	0.995363
0.0381	1.01994	0.992867	1.01644	1.00766	1.01609	0.994536
0.03815	1.02936	1.00296	1.01893	1.00434	1.01585	0.997165
0.0382	1.03653	1.01094	1.01351	1.00596	1.01165	1.00421
0.03825	1.03697	1.01566	1.00454	1.00945	1.00931	1.006
0.0383	1.03162	1.0196	0.995808	1.01254	1.00713	1.00092
0.03835	1.02635	1.01818	0.989718	1.01442	1.00901	0.991225
0.0384	1.02402	1.011	0.987135	1.0104	1.01707	0.98415
0.03845	1.01939	1.00513	0.987972	1.0076	1.02579	0.985965
0.0385	1.01765	1.00894	0.991337	1.00997	1.02616	0.99284
0.03855	1.01492	1.01609	0.995303	1.01308	1.01758	0.996272
0.0386	1.01379	1.01924	1.00104	1.01211	1.00746	0.998216
0.03865	1.01584	1.016	1.00288	1.01094	1.00379	0.999185
0.0387	1.01316	1.00511	1.00013	1.00977	1.00781	0.994015
0.03875	1.01002	0.994264	0.996848	1.00993	1.0108	0.988466
0.0388	1.01155	0.988819	0.995448	1.01184	1.01182	0.992084
0.03885	1.01292	0.988762	0.999428	1.0092	1.0157	0.998746
0.0389	1.0128	0.991528	1.00269	1.00604	1.02497	0.996455
0.03895	1.01151	0.995331	1.00509	1.00735	1.03064	0.990448
0.039	1.01115	1.00069	1.00613	1.01231	1.02929	0.987851
0.03905	1.01307	1.00123	1.00708	1.01528	1.02612	0.989377
0.0391	1.01374	0.999515	1.00533	1.01305	1.02331	0.995488
0.03915	1.01114	0.998474	1.00075	1.00865	1.01999	1.00144
0.0392	1.00952	0.996126	0.9957	1.00177	1.01802	1.00201
0.03925	1.00368	0.994411	0.991542	0.998643	1.01838	1.00043
0.0393	1.00223	0.994394	0.990012	0.9994	1.01755	0.996098
0.03935	1.00709	0.996019	0.994136	0.997503	1.00865	0.988281
0.0394	1.00821	0.997846	1.0013	0.995018	0.99684	0.98265
0.03945	1.00774	0.996732	1.00242	0.998805	0.995113	0.980591
0.0395	1.0097	0.994617	1.00006	0.999101	0.999057	0.976007
0.03955	1.01414	0.994601	1.00009	0.995127	1.00309	0.97091
0.0396	1.01862	0.992116	1.00258	0.988695	1.0032	0.970635
0.03965	1.01783	0.986918	1.00311	0.988815	1.00042	0.971841
0.0397	1.01003	0.980991	1.00019	0.998338	0.998255	0.978418
0.03975	0.999675	0.980787	0.99676	1.00638	1.00015	0.979158
0.0398	0.996146	0.988417	0.990596	1.00934	1.00462	0.970657
0.03985	0.999036	0.99374	0.988398	1.00979	1.00953	0.968619
0.0399	1.00436	0.992298	0.990091	1.00269	1.0097	0.96754
0.03995	1.00701	0.992092	0.988161	1.00017	1.00521	0.969383
0.04	1.0059	0.996101	0.982279	1.00328	0.998467	0.976438
0.04005	1.00165	0.996729	0.975084	1.00191	0.990634	0.981558
0.0401	1.00054	0.989945	0.969634	0.998203	0.983018	0.97951
0.04015	1.00055	0.984818	0.970416	0.998554	0.980602	0.976164
0.0402	0.999513	0.982553	0.972808	0.997999	0.985995	0.979247
0.04025	1.00269	0.980293	0.975422	1.00052	0.989874	0.983622
0.0403	1.00411	0.982256	0.978752	1.00903	0.989817	0.981852
0.04035	1.0005	0.983875	0.981991	1.01528	0.988153	0.977432
0.0404	0.995344	0.981949	0.982845	1.01982	0.984174	0.974052
0.04045	0.996363	0.982649	0.982776	1.02164	0.984451	0.973208
0.0405	1.00294	0.984627	0.98157	1.01966	0.986258	0.975786
0.04055	1.00957	0.987212	0.980204	1.01149	0.985026	0.97583
0.0406	1.01602	0.992217	0.97943	1.00035	0.98525	0.973018
0.04065	1.01835	0.996179	0.979318	0.994517	0.993443	0.974554
0.0407	1.01311	0.996036	0.977935	0.994963	0.998677	0.979573
0.04075	1.00752	0.994165	0.976813	0.997304	0.993124	0.983036
0.0408	1.01052	0.993908	0.983193	1.00022	0.987271	0.980808
0.04085	1.01434	0.995158	0.987722	1.00529	0.986175	0.976401
0.0409	1.01208	0.996614	0.987772	1.00348	0.986022	0.973936
0.04095	1.00738	1.00215	0.988221	0.996694	0.987262	0.970444
0.041	1.00305	1.00576	0.987955	0.995195	0.9914	0.963673
0.04105	1.00008	1.00445	0.988646	1.00125	0.996101	0.956019
0.0411	0.998584	1.00264	0.990445	1.00547	0.996627	0.95539
0.04115	0.999405	0.999757	0.992307	1.00633	0.995289	0.960327
0.0412	0.99979	0.996607	0.990448	1.00313	0.990527	0.966807
0.04125	1.0016	0.995002	0.987922	0.997437	0.989881	0.971642
0.0413	1.00508	0.998837	0.985987	0.99448	0.997015	0.973336
0.04135	1.01096	1.00569	0.983442	0.996219	1.00333	0.975066
0.0414	1.0199	1.00822	0.979317	0.998046	1.00418	0.977026
0.04145	1.02188	1.00442	0.98144	1.0017	1.00155	0.97702
0.0415	1.01554	1.00204	0.989291	1.0071	1.00282	0.977326
0.04155	1.01114	1.00577	0.992283	1.00746	1.0056	0.981592
0.0416	1.00811	1.00493	0.987475	1.00378	1.00975	0.985756
0.04165	1.00368	0.999145	0.984348	1.00384	1.01512	0.988773
0.0417	0.999113	0.996164	0.987198	1.00455	1.01415	0.98765
0.04175	1.00022	0.996225	0.989377	1.00657	1.01113	0.981267
0.0418	1.00403	0.997102	0.987403	1.01242	1.00804	0.976992
0.04185	1.01115	0.999426	0.986433	1.0175	1.00303	0.977576
0.0419	1.01638	1.00203	0.98544	1.01673	0.997091	0.981233
0.04195	1.01985	1.00308	0.979001	1.01386	0.994594	0.98229
0.042	1.02059	1.00408	0.973036	1.00949	0.996216	0.98165
0.04205	1.0205	1.00416	0.974827	1.0073	1.00251	0.986937
0.0421	1.01831	1.0026	0.978167	1.00544	1.01003	0.992195
0.04215	1.01089	1.00341	0.983276	1.00891	1.01521	0.993584
0.0422	1.00477	1.00532	0.98847	1.009	1.01701	0.996192
0.04225	1.00638	1.00276	0.993992	1.00738	1.01728	0.996431
0.0423	1.021	0.995682	0.999178	1.01472	1.01532	0.991904
0.04235	1.03442	0.991457	1.00166	1.02366	1.01169	0.985424
0.0424	1.03379	0.995422	1.0031	1.02932	1.00903	0.980185
0.04245	1.02808	1.00347	1.00347	1.02957	1.00853	0.980679
0.0425	1.02193	1.01129	1.00224	1.02456	1.0098	0.980377
0.04255	1.01594	1.01558	1.00334	1.01589	1.01209	0.97874
0.0426	1.01098	1.0163	1.00643	1.00951	1.01531	0.979112
0.04265	1.00959	1.01708	1.00873	1.00905	1.01053	0.979866
0.0427	1.0118	1.01535	1.00733	1.00815	1.00867	0.979283
0.04275	1.0135	1.01433	1.0053	1.0058	1.00885	0.979649
0.0428	1.01635	1.01974	1.00236	1.00054	1.00617	0.98233
0.04285	1.01516	1.01798	0.998984	0.996193	1.00436	0.988128
0.0429	1.00829	1.01081	0.993546	0.993367	1.00417	0.996103
0.04295	0.999624	1.00674	0.988753	0.992413	1.00394	1.00264
0.043	0.995433	1.01038	0.991157	0.993132	1.00385	0.998014
0.04305	0.995563	1.01174	0.995928	0.993722	1.00586	0.982561
0.0431	0.999815	1.00825	1.00117	0.99658	1.00617	0.973061
0.04315	1.0068	1.00758	1.00489	0.999555	1.01061	0.97679
0.0432	1.01233	1.00662	1.00275	1.00299	1.019	0.983261
0.04325	1.01617	1.00582	0.995039	1.00641	1.01994	0.988183
0.0433	1.01931	1.00534	0.992066	1.00561	1.01181	0.988699
0.04335	1.01911	1.00122	0.996266	1.00897	1.00474	0.980854
0.0434	1.01582	0.995806	0.998577	1.01576	1.0049	0.974736
0.04345	1.01577	0.990377	0.997502	1.01608	1.00544	0.976839
0.0435	1.02042	0.988027	0.997273	1.01169	1.00397	0.980645
0.04355	1.0253	0.99005	0.991155	1.00957	1.00877	0.982392
0.0436	1.02632	0.995801	0.989344	1.00681	1.01246	0.982462
0.04365	1.02648	1.00167	0.99589	0.998962	1.01216	0.979195
0.0437	1.02343	1.00383	1.0047	0.997907	1.01082	0.97529
0.04375	1.02078	1.00347	1.01173	1.00387	1.01118	0.974847
0.0438	1.02265	0.997095	1.01525	1.00804	1.01109	0.97689
0.04385	1.02091	0.986823	1.01141	1.00474	1.00737	0.979039
0.0439	1.0159	0.982848	1.00682	1.00155	1.00667	0.976277
0.04395	1.01444	0.983923	1.00126	1.00726	1.00748	0.969772
0.044	1.01135	0.989321	0.999273	1.01963	0.999388	0.968855
0.04405	1.01005	0.994338	0.996218	1.0241	0.98854	0.974377
0.0441	1.01078	0.999193	0.99158	1.02197	0.989413	0.979719
0.04415	1.0082	1.00522	0.98486	1.01731	0.998008	0.979463
0.0442	1.0034	1.00921	0.982208	1.00637	1.00293	0.977012
0.04425	1.00124	1.0092	0.987343	0.995094	0.999993	0.97212
0.0443	1.00402	1.00636	0.99483	0.986489	0.989621	0.966018
0.04435	1.00816	1.0038	1.00019	0.979901	0.978372	0.962942
0.0444	1.01116	1.00063	1.00174	0.978886	0.979503	0.965827
0.04445	1.01191	0.99326	0.996684	0.985096	0.986127	0.971592
0.0445	1.00806	0.9924	0.991326	0.991679	0.987772	0.974343
0.04455	1.00461	0.999006	0.989964	0.99511	0.985409	0.974464
0.0446	1.00368	1.0027	0.989107	0.993272	0.986111	0.973253
0.04465	1.00014	0.99843	0.985559	0.993022	0.989741	0.97103
0.0447	0.9933	0.994652	0.987009	0.997321	0.990142	0.975544
0.04475	0.988908	0.991241	0.992815	1.00184	0.987662	0.982313
0.0448	0.992952	0.986941	0.996829	1.00269	0.985954	0.984133
0.04485	1.00617	0.986183	0.993692	0.999001	0.988421	0.977983
0.0449	1.01306	0.993894	0.990106	0.990498	0.992132	0.973121
0.04495	1.01297	1.0022	0.995514	0.98374	0.991214	0.97436
0.045	1.01168	1.00716	0.999389	0.981708	0.990241	0.974576
0.04505	1.00885	1.0085	0.993798	0.984077	0.991518	0.970937
0.0451	1.00649	1.00597	0.988783	0.988859	0.989023	0.967447
0.04515	1.00644	1.00101	0.988341	0.994521	0.984638	0.967551
0.0452	1.00738	0.99848	0.992925	0.996051	0.984931	0.965105
0.04525	1.00355	0.998057	0.993188	0.998425	0.98809	0.964429
0.0453	0.997139	0.997401	0.989387	0.997788	0.992121	0.970289
0.04535	0.997939	0.999385	0.987948	0.993908	0.998266	0.977456
0.0454	1.00437	0.995966	0.988462	0.995599	1.0092	0.985256
0.04545	1.00929	0.991837	0.98466	1.00249	1.01888	0.990858
0.0455	1.01106	0.990211	0.979984	1.00833	1.01749	0.992847
0.04555	1.00856	0.991486	0.983735	1.00518	1.00868	0.995097
0.0456	1.00374	0.995634	0.993348	1.00057	1.00235	0.992903
0.04565	0.999127	1.00256	0.997784	0.999514	0.996865	0.987252
0.0457	0.996549	1.00361	0.997658	0.998939	0.993672	0.980935
0.04575	0.995352	1.00026	0.995232	0.99673	0.998216	0.979848
0.0458	0.99825	0.99791	0.997345	0.997316	1.00824	0.980602
0.04585	1.00424	0.996756	1.00615	1.00017	1.0112	0.975005
0.0459	1.01133	1.00246	1.01279	1.00294	1.00781	0.967751
0.04595	1.01566	1.01013	1.01297	1.0055	1.00046	0.960516
0.046	1.01764	1.01188	1.00827	1.00675	0.994622	0.957248
0.04605	1.01647	1.01017	1.00343	1.01124	0.992154	0.96078
0.0461	1.01536	1.00857	0.996997	1.01626	0.996423	0.965498
0.04615	1.01449	1.00457	0.994361	1.01447	1.00056	0.972831
0.0462	1.01227	1.00376	0.99698	1.00488	0.99985	0.982363
0.04625	1.01022	1.00458	1.0004	1.00121	0.995485	0.989066
0.0463	1.00928	1.00315	1.0045	1.00455	0.993152	0.989224
0.04635	1.01003	0.99998	1.01215	1.00956	0.997098	0.985211
0.0464	1.01013	0.99717	1.01744	1.01283	1.0014	0.98567
0.04645	1.00889	0.996155	1.01212	1.01249	1.00004	0.988005
0.0465	1.01443	0.995901	1.00523	1.01027	0.994593	0.991581
0.04655	1.02278	0.997955	1.00486	1.01025	0.994059	0.992533
0.0466	1.02483	1.00303	1.00625	1.01177	1.00116	0.988848
0.04665	1.01486	1.00934	1.00658	1.00978	1.00819	0.984827
0.0467	1.00728	1.01145	1.00703	1.00969	1.00725	0.983177
0.04675	1.00873	1.0094	1.00392	1.00706	1.00187	0.979806
0.0468	1.01355	1.00755	0.997151	1.0016	0.998219	0.97289
0.04685	1.01978	1.00551	0.988644	0.99853	1.00453	0.972643
0.0469	1.0206	0.999999	0.986503	0.996701	1.00987	0.974346
0.04695	1.01755	0.995236	0.989655	0.996959	1.00624	0.976748
0.047	1.01488	0.993123	0.989683	1.00353	0.997309	0.981476
0.04705	1.01468	0.995391	0.98461	1.00754	0.994736	0.987259
0.0471	1.01696	0.997447	0.979759	1.00515	0.99495	0.988916
0.04715	1.02348	1.00194	0.983796	1.00229	1.00024	0.984348
0.0472	1.02638	1.00739	0.988562	1.00698	1.01468	0.977243
0.04725	1.02717	1.00822	0.992042	1.01507	1.02417	0.974385
0.0473	1.03104	1.0073	0.99074	1.01663	1.01952	0.97864
0.04735	1.03032	1.00518	0.985639	1.01519	1.01193	0.982034
0.0474	1.02427	1.00266	0.983829	1.01147	1.00586	0.979646
0.04745	1.0163	1.00084	0.983621	1.00318	1.00525	0.978831
0.0475	1.01478	0.998519	0.983021	0.997487	1.00646	0.98217
0.04755	1.01741	0.997255	0.981377	0.991798	1.00805	0.980497
0.0476	1.01961	0.997946	0.98196	0.98762	1.00954	0.97756
0.04765	1.02264	0.9979	0.984102	0.989973	1.01044	0.97699
0.0477	1.02369	0.997353	0.986431	0.997187	1.01216	0.978655
0.04775	1.02176	0.994838	0.986651	1.00181	1.01611	0.978297
0.0478	1.01717	0.990543	0.988334	1.00652	1.01924	0.979606
0.04785	1.01592	0.986699	0.99022	1.00937	1.02208	0.985105
0.0479	1.01653	0.985045	0.98908	1.00831	1.01578	0.982367
0.04795	1.01688	0.985879	0.986578	1.00293	1.00659	0.979907
0.048	1.01445	0.989898	0.984064	0.999876	1.0013	0.977687
0.04805	1.01345	0.995054	0.987465	1.00127	1.00185	0.976981
0.0481	1.01543	0.999344	0.994134	1.00237	1.00326	0.977324
0.04815	1.01659	1.00206	0.994874	1.00104	1.00335	0.974892
0.0482	1.01415	1.00425	0.993357	1.00152	0.997121	0.973361
0.04825	1.01363	1.00487	0.991499	1.00284	0.988761	0.977335
0.0483	1.0151	1.00366	0.988782	1.00512	0.985126	0.978545
0.04835	1.02206	1.00059	0.989177	1.01001	0.985384	0.974516
0.0484	1.0272	0.997804	0.992565	1.01511	0.986267	0.972819
0.04845	1.02385	0.994547	0.993368	1.01601	0.990672	0.977182
0.0485	1.01667	0.992535	0.994222	1.01084	0.993987	0.978826
0.04855	1.01367	0.994633	0.995668	1.00225	0.998475	0.978421
0.0486	1.01663	1.00046	0.995664	0.990063	1.00561	0.979406
0.04865	1.01975	1.00312	0.993226	0.988084	1.00566	0.978491
0.0487	1.01623	1.00538	0.989274	0.996923	1.00175	0.978952
0.04875	1.01114	1.00673	0.987893	1.00391	0.995385	0.980827
0.0488	1.00869	1.00602	0.983988	1.00447	0.987067	0.983228
0.04885	1.00661	1.00404	0.982018	1.00127	0.985109	0.989125
0.0489	1.00648	1.00353	0.983426	1.00092	0.990025	0.994334
0.04895	1.01086	1.00325	0.988852	1.00046	0.994309	0.995131
0.049	1.01594	0.997785	0.996314	0.997452	0.993553	0.991677
0.04905	1.01846	0.99199	0.99993	0.99429	0.992935	0.985228
0.0491	1.01657	0.99048	1.00175	0.996625	0.989743	0.982421
0.04915	1.01188	0.995857	1.00091	1.00448	0.984387	0.977915
0.0492	1.00976	1.0054	0.999867	1.01142	0.986439	0.972548
0.04925	1.01171	1.01398	0.995616	1.01394	0.99396	0.969775
0.0493	1.01846	1.01359	0.985756	1.01487	0.999553	0.972352
0.04935	1.02904	1.00823	0.978417	1.01639	1.00667	0.974222
0.0494	1.03561	1.00341	0.97909	1.01473	1.00838	0.977944
0.04945	1.03231	0.997794	0.984372	1.01248	1.00409	0.979696
0.0495	1.02536	0.994256	0.987753	1.00749	1.00164	0.977953
0.04955	1.01835	0.997377	0.993364	1.00589	1.00436	0.975246
0.0496	1.012	1.00394	0.998844	1.00682	1.0082	0.980033
0.04965	1.00771	1.00596	1.00226	1.00801	1.00911	0.981795
0.0497	1.0079	1.00566	0.999033	1.0064	1.00818	0.978634
0.04975	1.01145	1.00298	0.99529	1.00116	1.00725	0.977258
0.0498	1.01096	0.996444	0.995941	0.99764	1.00571	0.982208
0.04985	1.00939	0.989433	0.996936	1.0021	1.00172	0.986247
0.0499	1.0136	0.99061	0.993046	1.00748	0.996145	0.982518
0.04995	1.01795	0.998213	0.987747	1.00955	0.999291	0.976445
0.05022	1.01669	1.00302	0.991379	1.00854	0.993189	0.96985
0.05072	1.01617	0.997124	0.998503	1.01323	1.00379	0.98206
0.05123	1.01322	0.995075	0.991362	1.00493	0.992805	0.990576
0.05173	1.01812	0.99896	0.989239	1.01052	1.00038	0.992983
0.05223	1.01481	0.993907	0.994813	1.01068	1.00605	0.980389
0.05273	1.01793	1.00074	0.994839	1.0111	0.999354	0.985541
0.05323	1.01619	1.00428	0.989807	1.00853	1.0064	0.98514
0.05373	1.01409	1.00213	0.993825	1.01333	1.00625	0.977808
0.05423	1.01562	0.993565	1.00375	1.00488	0.994199	0.97749
0.05473	1.01424	0.995814	0.988508	1.00896	0.995394	0.983384
0.05523	1.01944	1.01326	0.990716	1.00793	0.997403	0.97972
0.05572	1.02194	1.00231	0.998205	1.0057	0.999715	0.981409
0.05622	1.01276	0.996254	0.992096	1.00275	1.00715	0.984372
0.05672	1.02753	0.995016	0.9903	0.992375	0.993727	0.978496
0.05722	1.01108	1.00132	0.994146	0.994996	1.00026	0.979125
0.05772	1.01477	1.00116	0.994768	0.998758	1.00408	0.985521
0.05822	1.01783	0.999713	0.99169	1.00919	0.999013	0.979402
0.05872	1.01672	1.00078	0.990947	0.999311	0.998014	0.986006
0.05923	1.01422	0.991231	0.995835	0.998552	1.00677	0.988931
0.05973	1.01413	0.992632	0.997552	0.99884	1.00178	0.967366
0.06023	1.01599	1.00038	0.987081	1.01319	1.00158	0.977622
0.06073	1.01795	1.00276	0.995155	1.00846	1.00464	0.971261
0.06123	1.02212	0.996377	0.997999	1.01273	1.00933	0.988986
0.06173	1.02125	0.999643	0.995261	1.01	1.00666	0.983039
0.06223	1.01788	1.00014	0.989999	1.00748	1.00496	0.981804
0.06273	1.01471	1.00783	0.990736	1.01388	0.999574	0.981999
0.06323	1.02017	1.00861	0.993829	1.0038	0.996139	0.987363
0.06373	1.02012	1.00776	1.00417	1.0116	1.00653	0.982549
0.06423	1.0143	1.00171	0.986444	1.00333	1.00534	0.981753
0.06473	1.01632	1.00437	0.990735	1.01104	1.00416	0.983402
0.06523	1.02274	1.0029	0.988786	1.00468	1.00359	0.981792
0.06573	1.0086	1.00294	0.987029	1.00237	0.99675	0.974501
0.06623	1.01008	1.00219	0.984224	0.996282	0.999899	0.9741
0.06673	1.01988	0.991811	0.992933	1.00053	1.00538	0.981261
0.06722	1.02019	1.00402	0.999286	1.00225	1.0017	0.991103
0.06772	1.02291	1.00386	1.00278	1.00011	1.00817	0.973364
0.06822	1.01382	1.00059	0.995263	1.00658	1.01462	0.985218
0.06872	1.02161	1.00003	0.995314	1.00697	1.00845	0.984162
0.06922	1.02468	1.0029	0.988002	0.995774	1.00149	0.98933
0.06972	1.02351	1.00108	0.99691	1.00469	1.00502	0.98288
0.07022	1.01866	0.999309	0.994217	0.999176	1.00248	0.979859
0.07072	1.01341	1.0033	1.00141	1.00228	1.00267	0.973777
0.07122	1.01898	0.995766	0.998834	1.00679	1.001	0.991091
0.07172	1.01688	0.99443	0.990287	1.00301	1.00494	0.985296
0.07222	1.00713	1.00268	0.994174	0.999791	0.994555	0.981939
0.07272	1.00948	1.0012	0.988048	1.00228	1.00358	0.982739
0.07322	1.01615	0.998786	0.998842	0.997675	1.00462	0.972204
0.07372	1.01161	1.00255	0.99034	1.00884	1.00188	0.986078
0.07422	1.02292	1.00453	0.999074	1.01141	1.00821	0.981504
0.07473	1.01794	1.00722	0.99262	1.00802	1.00397	0.987311
0.07523	1.02177	0.998198	1.00244	1.00217	1.011	0.985969
0.07573	1.02236	0.997022	0.995023	1.01107	1.00437	0.979315
0.07623	1.0217	1.00261	0.997758	1.01076	0.996999	0.985313
0.07673	1.01289	1.00596	0.992829	1.00492	0.999182	0.985638
0.07723	1.02177	0.992208	0.992872	0.999003	1.00712	0.984316
0.07773	1.01924	0.999846	0.990175	1.00623	1.0059	0.984181
0.07823	1.01796	0.998515	0.99067	0.9985	1.00478	0.982139
0.07873	1.02071	0.998476	0.997823	1.00597	1.00431	0.981571
0.07923	1.01713	1.00124	0.996657	0.999819	1.00534	0.984523
0.07973	1.01933	0.993344	0.999152	1.00935	0.998726	0.977716
0.08023	1.01728	0.999166	0.992612	1.00285	1.00682	0.972151
0.08073	1.0196	0.999211	0.991705	1.01298	1.00131	0.984953
0.08123	1.00699	1.00214	0.993993	1.00797	1.00465	0.981577
0.08173	1.01739	1.00753	0.9953	1.01333	1.00472	0.974286
0.08223	1.02077	1.0131	0.991122	1.02001	1.00423	0.979078
0.08273	1.02299	1.00193	0.997148	0.996263	1.00961	0.979362
0.08322	1.0163	1.01028	0.99949	0.992417	1.00812	0.975332
0.08372	1.01667	1.00402	0.99492	1.0067	1.00788	0.980169
0.08422	1.01885	1.00185	0.991561	1.01063	1.01223	0.983787
0.08472	1.01853	1.00488	0.994522	1.01857	1.01299	0.979
0.08522	1.00438	0.999578	0.989391	1.01395	1.00331	0.987816
0.08572	1.0062	0.999242	0.99054	1.0079	1.00081	0.984773
0.08622	1.02487	1.00788	0.994055	1.0042	1.00736	0.982166
0.08672	1.0239	0.997423	0.994097	1.00338	1.00327	0.979922
0.08722	1.01739	1.00259	0.991575	1.00185	1.00129	0.984201
0.08772	1.02816	1.00614	0.993583	1.01713	1.00475	0.973445
0.08822	1.03149	1.00979	1.00821	1.00819	1.00648	0.977105
0.08872	1.02167	1.00353	0.986826	1.013	0.996778	0.981453
0.08922	1.02329	1.00143	0.988985	1.00939	1.00474	0.990259
0.08972	1.01083	1.00978	0.992159	1.00927	1.00819	0.977812
0.09023	1.02207	1.00927	0.995091	1.01054	0.99913	0.989544
0.09073	1.02149	1.00792	0.990306	1.00505	0.997506	0.980453
0.09123	1.01631	0.998929	0.988349	1.0056	1.0025	0.98271
0.09173	1.01904	0.99804	0.995658	1.00997	0.994528	0.98697
0.09223	1.0165	1.00844	0.997619	1.01503	0.992596	0.977531
0.09273	1.01963	1.00592	0.98954	1.00948	1.00425	0.982008
0.09323	1.02283	1.0072	0.991355	1.00907	1.01217	0.98039
0.09373	1.02525	1.00779	0.989541	1.0093	1.00978	0.988583
0.09423	1.02361	1.00422	1.00033	1.01244	0.996249	0.983839
0.09473	1.01941	1.00574	0.999299	1.0027	1.00211	0.985697
0.09523	1.0129	1.01014	0.996948	1.00808	1.01009	0.981359
0.09573	1.02125	1.0057	0.992022	1.00055	0.99782	0.975378
0.09623	1.01647	1.01324	0.990969	1.00504	1.00386	0.978643
0.09673	1.0191	1.00005	0.993384	0.998344	1.00491	0.986718
0.09723	1.01398	1.00922	0.988746	1.00398	1.00245	0.976769
0.09773	1.01605	1.0103	0.993437	1.0091	1.00463	0.981407
0.09823	1.02218	1.00624	0.990887	1.0037	1.00785	0.980489
0.09872	1.0148	0.99967	0.996481	1.00453	1.00981	0.978843
0.09922	1.01925	1.00633	0.995594	1.00952	1.00398	0.986624
0.09972	1.01264	1.01249	1.00027	1.01006	1.00263	0.983619
0.10022	1.02741	1.01318	0.992462	1.01457	1.01008	0.964878
0.10073	1.02157	0.99967	1.00569	1.00803	1.01457	0.982843
0.10123	1.02408	1.00234	0.998369	1.00838	1.00701	0.978147
0.10173	1.02322	0.998448	0.996684	1.01114	1.00138	0.984753
0.10223	1.01892	1.00795	0.989203	1.01303	1.01442	0.987061
0.10273	1.01596	1.00654	0.999208	1.00629	1.01558	0.981895
0.10323	1.0196	1.00198	0.995843	1.0138	1.01068	0.982771
0.10373	1.01181	0.999238	0.992703	1.00683	1.00284	0.98814
0.10423	1.01833	1.00246	0.983749	1.01416	1.00172	0.985492
0.10473	1.02673	1.01028	0.994251	1.01326	1.00703	0.986145
0.10523	1.01778	1.00287	0.999854	1.00699	1.00754	0.985667
0.10573	1.01719	1.00945	1.00165	1.00496	1.00456	0.991357
0.10623	1.01469	1.00422	1.00111	1.01883	1.00469	0.980643
0.10673	1.01663	1.00347	0.989392	1.0056	0.998396	0.971408
0.10723	1.02374	1.0056	0.992106	1.01832	1.00364	0.982349
0.10773	1.02103	1.00234	1.0059	1.00916	1.00144	0.990599
0.10823	1.02443	1.00371	0.995073	1.01406	1.00603	0.988616
0.10873	1.03316	1.00534	0.992147	1.01818	1.01049	0.98627
0.10923	1.01579	1.00379	0.999082	1.00022	1.0053	0.985637
0.10973	1.01034	1.00597	0.990976	1.00952	1.0132	0.984785
0.11023	1.02094	1.00463	0.995363	1.01397	1.00969	0.991631
0.11073	1.01563	1.00521	0.995809	0.996232	1.01237	0.98118
0.11123	1.02366	1.00614	0.996813	1.00633	0.99929	0.979002
0.11173	1.01189	1.00887	1.00416	1.00848	1.00297	0.986072
0.11223	1.02203	1.00018	1.00507	1.00149	1.00412	0.982048
0.11273	1.02549	1.00185	0.997511	1.00961	0.99717	0.990375
0.11323	1.02329	1.00419	1.00755	1.01176	0.999609	0.980496
0.11373	1.02204	1.00306	1.00268	1.01963	1.00951	0.997504
0.11422	1.01622	0.999888	1.01569	1.00815	1.01356	0.987521
0.11472	1.02479	1.00486	0.998667	1.00874	1.00444	0.987141
0.11522	1.02085	1.00114	0.999652	1.00318	1.00684	0.976624
0.11572	1.01291	1.00605	0.99282	1.00275	1.00851	0.983869
0.11622	1.02043	0.997538	1.00012	1.009	1.01261	0.981093
0.11673	1.02258	1.00359	0.991256	0.998263	0.996567	0.971678
0.11723	1.01822	1.00805	1.00108	1.00338	0.999553	0.981607
0.11773	1.01694	1.00401	0.996909	1.01639	1.01223	0.992101
0.11823	1.02777	1.00092	1.00969	1.01329	1.01184	0.979212
0.11873	1.0121	1.00845	1.00595	1.01479	1.00645	0.977939
0.11923	1.01938	0.997176	1.00087	1.01709	0.997667	0.986675
0.11973	1.02008	1.00138	0.998873	1.0085	1.01085	0.978511
0.12023	1.02588	1.00592	1.01315	1.00544	1.01177	0.985581
0.12073	1.01762	1.0076	1.00041	1.00874	1.01511	0.98798
0.12123	1.0234	1.00603	0.998445	1.00447	1.007	0.981467
0.12173	1.03297	1.01295	0.997264	0.99888	0.998085	0.986528
0.12223	1.01618	0.997987	0.997511	1.00628	0.999199	0.983173
0.12273	1.01923	1.00506	0.994526	1.0062	0.998981	0.98473
0.12323	1.02167	1.01298	0.984459	1.00812	1.00226	0.989641
0.12373	1.01841	1.00443	1.00533	1.0128	1.00182	0.984992
0.12423	1.02057	1.00864	1.00324	1.00431	1.01279	0.982975
0.12473	1.01609	1.00365	0.999608	1.00685	1.00021	0.979359
0.12523	1.0276	1.00314	0.999619	1.00916	1.00965	0.984447
0.12573	1.02606	1.01158	0.996134	1.00657	1.00139	0.983975
0.12623	1.0219	1.00543	1.01165	1.01187	1.00931	0.993703
0.12673	1.01469	1.00456	0.994723	1.02014	1.00301	0.984834
0.12723	1.0119	1.00542	1.01399	1.01267	1.0039	0.974812
0.12773	1.02727	1.0045	1.001	1.00449	1.00994	0.981568
0.12823	1.00637	1.00829	0.994335	1.00601	1.00036	0.984623
0.12873	1.015	1.00695	0.998014	1.00587	1.00749	0.983835
0.12923	1.02282	1.00139	0.996667	1.01208	1.01211	0.982015
0.12973	1.01949	1.00414	1.00783	1.01366	1.00915	0.983295
0.13023	1.02086	1.00452	0.998001	1.01237	1.01285	0.984964
0.13073	1.025	1.00226	0.990471	1.00688	1.00994	0.981576
0.13123	1.02003	1.00374	0.995549	1.01387	1.00944	0.977298
0.13173	1.01641	1.00594	0.996107	1.0114	1.01157	0.981436
0.13223	1.02075	1.00615	0.999774	1.01452	1.00141	0.980272
0.13273	1.01417	1.00087	0.99931	1.00632	1.00832	0.97925
0.13323	1.03339	1.00446	0.995823	1.02222	1.00703	0.982948
0.13373	1.01834	1.00829	1.00825	1.01213	1.01202	0.979945
0.13423	1.03041	1.00989	1.00277	1.01256	1.00979	0.983443
0.13473	1.02165	1.01057	1.00082	1.01098	1.00593	0.9833
0.13523	1.02024	1.00865	0.9969	1.00666	1.01482	0.981059
0.13573	1.02182	1.00605	1.00162	1.01034	1.00647	0.98426
0.13623	1.02129	1.00678	0.997039	1.00915	1.00944	0.981928
0.13673	1.01719	1.00295	0.995874	1.00344	1.0166	0.988018
0.13723	1.02338	1.01812	1.00106	1.01014	1.01181	0.983452
0.13772	1.01863	1.00465	0.999271	1.00558	1.00733	0.986274
0.13822	1.02071	1.00084	1.00175	1.00566	1.00615	0.988653
0.13872	1.01719	1.01552	0.996125	1.00916	1.0104	0.981376
0.13922	1.02991	1.0035	1.00084	1.01869	1.01502	0.98133
0.13972	1.02994	1.00591	1.00037	1.00701	1.00774	0.978682
0.14022	1.01812	1.00716	0.998397	1.01113	1.01145	0.9731
0.14072	1.02371	0.999407	0.998676	1.01146	1.00693	0.980278
0.14122	1.02167	1.00861	1.00074	1.01595	1.00948	0.986269
0.14172	1.0315	1.00902	0.993562	1.01769	1.00853	0.989885
0.14222	1.02406	1.00409	0.996491	1.00952	1.00613	0.987416
0.14272	1.01865	1.00517	0.998328	1.01477	1.00167	0.985643
0.14322	1.02013	1.00663	1.00043	1.00514	1.01005	0.983881
0.14372	1.01727	1.00618	1.00184	1.00952	1.00634	0.984746
0.14422	1.02436	1.0015	0.998734	1.0132	1.01719	0.989924
0.14472	1.03738	1.00704	1.00013	1.01427	1.00955	0.983991
0.14522	1.02449	1.01272	1.00992	1.01348	1.01395	0.987904
0.14572	1.02464	1.00463	1.00874	1.017	1.00796	0.986234
0.14622	1.01807	1.01484	1.00076	1.01511	1.01078	0.981031
0.14672	1.02413	1.01301	0.999706	1.01885	1.02125	0.984182
0.14722	1.01709	1.00455	0.997267	1.01424	0.999206	0.988061
0.14773	1.02502	1.00786	0.999381	1.01501	1.00737	0.982472
0.14823	1.01896	0.998537	1.00366	1.01284	1.00635	0.981501
0.14873	1.01927	1.00002	1.00708	1.01987	1.00422	0.986085
0.14923	1.02762	1.00214	1.00232	1.00913	1.01124	0.982045
0.14973	1.01814	1.00508	0.995605	1.01628	1.01079	0.987118
0.15023	1.02945	1.00632	1.00187	1.0138	1.00903	0.977336
0.15073	1.02564	1.00143	1.00236	1.01946	1.00927	0.982544
0.15123	1.01148	1.00602	1.00839	1.00243	1.01169	0.979224
0.15173	1.01375	1.01323	1.00292	1.00886	1.01434	0.986138
0.15223	1.02484	1.01163	1.00555	1.01632	1.01322	0.984916
0.15273	1.02049	1.01443	1.01195	1.01402	1.02108	0.980913
0.15323	1.02397	1.00789	0.998375	1.01829	1.00869	0.988344
0.15373	1.02802	1.00036	0.98845	1.00945	1.00201	0.995391
0.15423	1.01232	1.00759	0.991407	0.999252	1.0094	0.985204
0.15473	1.01694	1.01363	0.99303	1.01533	1.00971	0.980158
0.15523	1.01808	1.01088	0.993579	1.01605	1.00966	0.986461
0.15573	1.02353	1.00988	0.989152	1.00982	1.00466	0.977982
0.15623	1.02214	1.00583	0.997566	1.01678	1.0065	0.986892
0.15673	1.01975	1.00238	0.995294	1.01392	1.0134	0.991062
0.15723	1.02348	1.01262	0.988311	1.0153	1.01062	0.980444
0.15773	1.02506	1.01656	0.995616	1.02194	1.00197	0.991538
0.15823	1.01798	1.01382	1.00004	1.00982	1.00675	0.990371
0.15873	1.02372	1.00425	1.00281	1.02199	1.01804	0.982136
0.15923	1.02757	1.00864	0.99973	1.00355	1.01067	0.988655
0.15973	1.0228	1.01201	0.991218	1.00925	1.01264	0.987328
0.16023	1.02353	1.00846	0.996112	1.00911	1.00771	0.975268
0.16073	1.01875	1.00359	1.0004	1.01122	1.00442	0.979919
0.16123	1.02702	1.00754	0.997732	1.00917	1.00255	0.988999
0.16173	1.02002	0.995374	0.986735	1.01212	1.01341	0.990169
0.16223	1.01582	1.00611	0.995548	1.00719	1.01075	0.984936
0.16273	1.02092	1.00573	0.992411	1.00456	1.01632	0.986554
0.16323	1.02461	1.013	0.999559	1.01462	1.00951	0.984213
0.16373	1.02578	1.00556	0.988529	1.00507	1.01014	0.980836
0.16423	1.01774	1.00759	1.00543	1.00806	1.01064	0.991618
0.16473	1.0307	1.00411	1.00013	1.01703	1.01241	0.98331
0.16523	1.02472	1.00533	0.995296	1.01455	1.01238	0.985892
0.16573	1.02501	1.00663	1.00533	1.0085	1.01756	0.992797
0.16623	1.01966	1.01777	0.995626	0.998708	1.0164	0.992019
0.16673	1.02312	1.00215	0.999738	1.01395	1.00762	0.982361
0.16723	1.023	1.00218	1.00357	1.01827	1.01038	0.98468
0.16773	1.02245	1.00606	1.00406	1.01037	1.00336	0.99259
0.16823	1.02102	1.00421	0.998382	1.01395	1.00296	0.9889
0.16873	1.02307	1.00458	1.00135	1.02087	1.00929	0.985744
0.16922	1.02597	1.0021	1.00625	1.01465	1.00853	0.980083
0.16972	1.0237	1.00963	1.00887	1.00988	1.00617	0.994455
0.17022	1.01661	1.01316	1.00112	1.0136	1.00393	0.997678
0.17072	1.0184	1.00362	0.999192	1.01447	1.01158	0.987823
0.17122	1.0239	1.00344	0.995146	1.00931	1.00618	0.986507
0.17172	1.02213	1.01104	1.00311	1.01199	1.00269	0.976808
0.17222	1.02377	1.01203	1.00149	1.01824	1.00803	0.989098
0.17272	1.01743	1.00588	0.997799	1.01429	1.01185	0.979376
0.17322	1.0181	1.00646	0.998053	1.01045	1.01434	0.973967
0.17372	1.02663	1.01676	1.00005	1.00488	0.999839	0.988534
0.17422	1.02125	1.01013	1.00529	1.01555	1.00262	0.981988
0.17472	1.02044	1.00546	0.998261	1.01596	1.01322	0.989216
0.17522	1.02227	1.00537	1.00618	1.00963	1.01011	0.981296
0.17572	1.02164	1.00426	1.00328	1.02337	1.0098	0.981798
0.17622	1.02807	1.00891	1.01094	1.01613	1.0095	0.9857
0.17672	1.02937	1.01023	1.0097	1.0165	1.01108	0.990996
0.17722	1.01838	1.00498	1.00581	1.02395	1.0088	0.987665
0.17772	1.02815	1.00921	1.00789	1.02209	1.00755	0.978815
0.17822	1.017	1.00522	0.997881	1.0223	1.01493	0.974843
0.17872	1.02411	1.00058	1.00441	1.01105	1.01577	0.994483
0.17923	1.03057	1.01046	1.00541	1.01048	1.01378	0.987668
0.17973	1.02391	1.01644	0.999864	1.00829	1.00028	0.98011
0.18023	1.02399	1.01081	0.997513	1.00755	1.01071	0.988063
0.18073	1.02233	1.00294	1.00444	1.0189	1.01119	0.990606
0.18123	1.02879	1.00242	0.997007	1.00794	1.0084	0.986605
0.18173	1.03093	1.00275	1.00148	1.02006	1.0025	0.983709
0.18223	1.02075	1.01177	1.00034	1.01348	1.0152	0.980841
0.18273	1.03084	1.01251	0.996756	1.01354	1.00823	0.975429
0.18323	1.03138	1.0053	1.00016	1.01169	1.00707	0.985668
0.18373	1.02325	1.01614	0.997165	1.01418	1.01252	0.986903
0.18423	1.03556	1.00757	0.998239	1.01795	1.00723	0.991263
0.18473	1.0305	1.00375	1.00144	1.01391	1.00697	0.974874
0.18523	1.02813	1.0148	1.00737	1.00864	1.0134	0.98271
0.18573	1.01521	1.00813	1.00638	1.01362	1.00994	0.975561
0.18623	1.0255	1.00489	0.999651	1.01801	1.01743	0.993788
0.18673	1.02269	1.01049	0.995727	1.00498	1.00253	0.984686
0.18723	1.02193	1.01196	1.00756	1.00565	1.00289	0.992438
0.18773	1.01877	1.01661	1.00166	1.01032	1.00094	0.994707
0.18823	1.02713	1.00989	0.998421	1.02178	1.00926	0.987702
0.18873	1.02993	1.01539	1.00001	1.00941	1.01057	0.988325
0.18923	1.03478	1.00781	1.00473	1.01907	1.00996	0.989867
0.18973	1.03452	1.00856	1.00097	1.02153	1.00696	0.983507
0.19023	1.02854	1.00384	0.996347	1.01643	1.01576	0.986184
0.19073	1.02495	1.01277	0.998452	1.00526	1.00884	0.970627
0.19123	1.02827	1.01142	0.998273	1.01968	1.0154	0.988429
0.19173	1.03622	1.00592	0.997823	1.01579	1.01217	0.977582
0.19223	1.01996	1.00521	1.00072	1.00782	1.00767	0.992597
0.19273	1.03023	1.00617	0.997603	1.01479	1.01515	1.0005
0.19323	1.03032	0.997362	1.00364	1.00606	1.01116	0.984166
0.19373	1.01602	1.00802	1.00689	1.00896	1.01115	0.983418
0.19423	1.02346	1.00567	1.00634	1.01076	1.00845	0.977882
0.19473	1.025	1.01212	1.00327	1.01111	1.00979	0.983409
0.19523	1.02626	1.00687	0.995375	1.01155	1.01071	0.98893
0.19573	1.02256	1.00324	0.999636	1.02341	1.0188	0.977801
0.19623	1.024	1.00811	1.0067	1.01578	1.01974	0.983594
0.19673	1.02415	1.01441	1.00086	1.02277	1.00876	0.985506
0.19723	1.02746	1.01001	1.00273	1.01374	1.00031	0.98808
0.19773	1.03171	1.01392	1.00402	1.02049	1.01572	0.995564
0.19823	1.0248	1.00701	1.00108	1.01846	1.01669	0.984428
0.19873	1.0278	1.00523	0.991699	1.0091	1.01879	0.98461
0.19923	1.02939	1.01479	1.01113	1.00559	1.00335	0.990807
0.19973	1.03136	1.0093	0.99049	1.01188	1.01398	0.979362
0.20022	1.02348	1.00446	0.997463	1.01828	1.00651	0.989463
0.20072	1.02472	1.00651	1.00128	1.01688	0.999162	0.979613
0.20122	1.02685	1.00445	1.00574	1.01619	1.01446	0.980597
0.20172	1.02527	1.00702	1.00313	1.01507	1.00265	0.982378
0.20222	1.02255	1.02131	1.00814	1.01282	1.00835	0.988921
0.20272	1.0271	1.00779	1.0046	1.01936	1.01397	0.991629
0.20322	1.02149	1.00683	0.995151	1.00606	1.00311	0.980237
0.20372	1.02682	1.00859	1.00874	1.0098	1.01032	0.987922
0.20422	1.02371	1.00961	1.00549	1.02443	1.01692	0.991289
0.20472	1.01942	1.00671	1.00255	1.00926	1.01211	0.990201
0.20522	1.02446	1.01275	1.0037	1.01568	1.00276	0.977898
0.20572	1.02669	1.01808	1.00328	1.02107	1.00126	0.986899
0.20622	1.02178	1.01466	1.00107	1.01153	1.01221	0.979472
0.20672	1.02712	1.01228	1.0092	1.01757	1.00716	0.983681
0.20722	1.02656	1.00422	1.00507	1.00791	1.00763	0.988556
0.20772	1.02516	1.0114	1.01365	1.01927	1.01556	0.97948
0.20822	1.03372	1.00221	1.00451	1.01416	1.01918	0.994916
0.20872	1.01666	1.01759	1.00741	1.0173	1.00762	0.983596
0.20922	1.03561	1.00784	1.00156	1.01653	1.00223	0.994859
0.20972	1.03262	1.00668	1.003	1.01494	1.01068	0.988176
0.21023	1.02403	1.01213	1.0075	1.01994	1.00706	0.991009
0.21073	1.02697	1.01032	1.00006	1.01667	1.01454	0.980176
0.21123	1.02034	1.00249	1.01264	1.02646	1.01652	0.988566
0.21173	1.02432	0.999291	1.00372	1.00691	1.01577	0.987502
0.21223	1.02671	1.00616	1.00521	1.02476	1.01852	0.994451
0.21273	1.02767	0.99877	1.0046	1.00329	1.00539	0.989845
0.21323	1.02428	1.00337	1.00325	1.00891	1.00726	0.983452
0.21373	1.01672	1.00185	0.994643	1.01265	1.01053	0.985885
0.21423	1.03049	1.008	1.00095	1.01298	1.01355	0.987741
0.21473	1.02802	1.01004	1.00804	1.01639	1.01292	0.972076
0.21523	1.02171	1.00902	1.00641	1.01832	1.01319	0.9814
0.21573	1.02769	1.00269	0.99768	1.01932	1.01323	0.981354
0.21623	1.02636	1.00682	0.997254	1.0186	1.01362	0.984199
0.21673	1.03373	1.01551	1.00016	1.01075	1.01516	0.982607
0.21723	1.02552	1.00819	1.00169	1.01116	1.01799	0.986483
0.21773	1.0308	1.01593	1.01006	1.01538	1.00818	0.986928
0.21823	1.02367	1.00998	0.996478	1.0173	1.00738	0.99119
0.21873	1.02126	1.00493	1.00103	1.01343	1.00752	0.983593
0.21923	1.02137	1.01245	1.00407	1.01693	1.01705	0.986792
0.21973	1.02312	1.00361	1.00366	1.01466	1.02265	0.980919
0.22023	1.02363	1.00417	0.995971	1.01138	1.01767	0.985655
0.22073	1.02909	1.0146	0.999911	1.02182	1.00807	0.979101
0.22123	1.02201	1.00724	1.00442	1.01962	1.00936	0.984156
0.22173	1.02576	1.00279	1.00174	1.01355	1.00948	0.985228
0.22223	1.02726	1.0044	1.00071	1.01734	1.02131	0.986292
0.22273	1.02494	1.00858	1.0025	1.01414	1.01706	0.996428
0.22323	1.02038	1.00826	0.999201	1.0082	1.01056	0.993748
0.22373	1.01438	1.01235	1.00595	1.01456	1.01697	0.985356
0.22423	1.01871	1.00923	1.00492	1.00919	1.00966	0.983849
0.22473	1.03051	1.0095	1.0089	1.01619	1.01006	0.980555
0.22523	1.02338	1.0147	0.992305	1.01288	1.02046	0.999178
0.22573	1.02183	1.01196	1.00561	1.01433	1.02212	0.979562
0.22623	1.02946	1.01374	1.00625	1.01893	1.01367	1.00001
0.22673	1.02626	1.00806	1.00088	1.01478	1.01155	0.979446
0.22723	1.02063	1.00816	1.00824	1.01416	1.0092	0.979347
0.22773	1.02089	1.00944	1.00745	1.01394	1.01697	0.985511
0.22823	1.03185	1.01261	1.00237	1.02295	1.01517	0.989493
0.22873	1.03651	1.00873	1.00556	1.01494	1.02309	0.994411
0.22923	1.02752	1.00598	1.01178	1.01346	1.01442	0.988355
0.22973	1.01758	1.01069	1.00106	1.00707	1.00481	0.992224
0.23023	1.02864	1.00582	0.991269	1.02364	1.01671	0.987467
0.23073	1.02897	1.00553	1.00384	1.02562	1.026	0.98595
0.23123	1.02688	1.00715	1.00891	1.01359	1.00931	0.985145
0.23172	1.03294	1.00233	1.00545	1.01432	1.01805	0.982563
0.23222	1.02704	1.00755	1.00636	1.00802	1.02073	0.992419
0.23272	1.02605	1.00683	0.999212	1.00869	1.00981	0.97946
0.23322	1.03015	1.01306	0.993971	1.00857	1.01668	0.981795
0.23372	1.02367	1.01511	1.00802	1.01169	1.00651	0.990296
0.23422	1.02704	1.00624	1.00491	1.0128	1.009	0.979143
0.23472	1.03432	1.00858	1.00066	1.02122	1.01731	0.98014
0.23522	1.02389	1.00608	0.996798	1.01636	1.01497	0.99815
0.23572	1.0224	1.0111	0.998677	1.00497	1.01829	0.988797
0.23622	1.03088	1.00173	0.996111	1.02143	1.02213	0.987615
0.23672	1.02666	1.00389	1.00041	1.01507	1.01246	0.997213
0.23722	1.02553	1.00698	1.01988	1.02399	1.0151	0.979832
0.23772	1.02073	1.00882	1.01185	1.00597	1.01358	0.989719
0.23822	1.02781	1.01266	1.00254	1.01482	1.01449	0.981277
0.23872	1.02897	1.01094	1.00368	1.02073	1.01049	0.989502
0.23922	1.01477	1.01048	0.995157	1.01308	1.00475	0.985282
0.23972	1.02192	1.00762	1.00029	1.01348	1.00442	0.98572
0.24022	1.02831	1.00866	1.00085	1.02269	1.02137	0.988777
0.24072	1.02762	1.00794	1.0055	1.02382	1.01743	0.984314
0.24122	1.03718	1.0089	1.00588	1.01818	1.01883	0.989133
0.24173	1.02615	1.00789	1.01017	1.02837	1.01683	0.989402
0.24223	1.03263	1.01203	0.995954	1.01218	1.02178	0.989899
0.24273	1.03007	1.00717	1.01304	1.01166	1.0129	0.981572
0.24323	1.03042	1.00851	0.999643	1.01863	1.01354	0.98419
0.24373	1.03142	1.01313	1.00622	1.01948	1.02268	0.998422
0.24423	1.02931	1.01778	1.01187	1.01808	1.01611	0.993772
0.24473	1.03002	1.00887	1.00524	1.02098	1.01082	0.984776
0.24523	1.0234	1.00891	1.00537	1.01749	1.01403	0.989738
0.24573	1.0259	1.00773	1.00548	1.01414	1.01057	0.979563
0.24623	1.01771	1.01672	1.00248	1.02055	1.01499	0.980529
0.24673	1.01839	1.0196	1.00204	1.01629	1.01712	0.99095
0.24723	1.02826	1.01121	1.01255	1.00759	1.00823	0.984209
0.24773	1.03372	1.00784	1.00215	1.01692	1.01563	0.984998
0.24823	1.02634	1.01451	1.00157	1.01321	1.02056	0.998262
0.24873	1.03684	1.01029	0.997063	1.01682	1.01237	0.984544
0.24923	1.03225	1.00578	1.0091	1.02273	1.0205	0.993858
0.24973	1.03525	1.00809	0.990425	1.01749	1.021	0.980839
0.25022	1.02686	1.01106	0.995771	1.01519	1.00721	0.981924
0.25072	1.01819	1.00472	1.0014	1.01776	1.02205	0.984133
0.25122	1.02249	1.00668	1.00551	1.016	1.02024	0.978313
0.25172	1.02841	1.00632	0.999205	1.01601	1.01398	0.983489
0.25222	1.02716	1.00331	1.00711	1.01544	1.0166	0.992031
0.25272	1.03017	1.01214	1.01257	1.02067	1.01419	0.994143
0.25322	1.02174	1.02143	1.0072	1.01453	1.01037	0.998735
0.25372	1.02785	1.00434	1.0069	1.01805	1.00826	0.987234
0.25422	1.02746	1.01167	1.00026	1.01843	1.01478	0.999054
0.25472	1.03219	1.01009	1.0022	1.01902	1.01305	0.99169
0.25522	1.02689	1.00739	1.00026	1.0263	1.02065	0.986677
0.25572	1.03302	1.00734	0.998062	1.0211	1.02061	0.980176
0.25622	1.03467	0.99812	1.01429	1.01516	1.01542	0.990079
0.25672	1.02325	1.00367	1.00774	1.0175	1.00647	0.979642
0.25722	1.02271	1.00571	0.996682	1.00931	1.01216	0.986674
0.25772	1.02688	1.01242	1.01345	1.01544	1.02515	0.985699
0.25822	1.02022	1.00798	1.00613	1.0181	1.0071	0.979623
0.25872	1.02717	1.01668	1.01314	1.01776	1.00683	0.991588
0.25922	1.02271	1.01037	1.0148	1.023	1.00678	0.989595
0.25972	1.03245	1.01035	1.00568	1.0151	1.0135	0.991018
0.26022	1.03002	1.01375	1.00663	1.01964	1.02615	1.00142
0.26072	1.02937	1.0124	1.00084	1.02797	1.01987	0.988909
0.26122	1.04009	1.00163	1.00528	1.01768	1.01397	0.989854
0.26172	1.02407	1.0103	0.999634	1.01932	1.01162	0.988255
0.26222	1.03191	1.01378	1.00949	1.02022	1.01188	0.98303
0.26272	1.02843	1.00758	1.00776	1.01508	1.00842	0.985878
0.26322	1.02945	1.00748	1.00457	1.0173	1.01246	0.984757
0.26372	1.02577	1.01018	0.998688	1.01642	1.00676	0.990159
0.26422	1.01942	1.01207	1.00991	1.0197	1.01334	0.991631
0.26472	1.03029	1.00433	1.00084	1.01563	1.02267	0.983311
0.26522	1.02423	1.00997	1.00733	1.01044	0.99669	0.983242
0.26572	1.02234	1.01408	1.01511	1.01118	1.00486	0.985175
0.26622	1.03174	1.00623	1.00502	1.00927	1.00767	0.992402
0.26672	1.02534	1.009	1.00196	1.00607	1.0106	0.995195
0.26722	1.01838	1.01626	0.994978	1.01942	1.02017	0.993527
0.26772	1.0251	1.0105	0.996728	1.02394	1.018	0.993447
0.26822	1.0201	1.01274	1.00434	1.01204	1.00313	1.0006
0.26872	1.02636	1.00994	1.00468	1.02419	1.01501	0.988591
0.26922	1.03014	1.01357	1.0052	1.00997	1.01973	0.979996
0.26972	1.0275	1.01557	1.00217	1.02577	1.01738	0.984541
0.27022	1.02946	1.00567	1.00247	1.01534	1.01401	0.987897
0.27072	1.02926	1.00493	1.00379	1.02356	1.01725	0.991629
0.27122	1.02347	1.00915	1.00243	1.01258	1.01903	0.992983
0.27172	1.02608	1.00589	1.001	1.02197	1.01389	0.996478
0.27222	1.0244	1.00709	1.00072	1.01689	1.00984	0.988235
0.27273	1.02223	1.0108	1.00391	1.01724	1.01397	0.98447
0.27323	1.01756	1.0118	1.00218	1.01517	1.01425	0.981839
0.27373	1.03103	1.00682	1.00995	1.01438	1.01672	0.986366
0.27423	1.02805	1.01785	1.01477	1.01655	1.01923	0.989019
0.27473	1.03408	1.00865	0.999558	1.02034	1.01382	0.988655
0.27523	1.02619	1.003	1.0094	1.01517	1.0156	0.985404
0.27573	1.02679	1.01335	1.00728	1.01661	1.0164	0.989535
0.27623	1.02153	1.00727	1.01092	1.0211	1.01309	0.987506
0.27673	1.025	1.01721	0.995833	1.02034	1.01366	0.990905
0.27723	1.02979	1.0024	1.0072	1.01844	1.01644	0.986573
0.27773	1.02964	1.01376	1.00442	1.01853	1.01486	0.984054
0.27823	1.02605	1.00695	1.00586	1.01267	1.01252	0.987715
0.27873	1.02881	1.01096	1.00493	1.01765	1.00652	0.975498
0.27923	1.03163	1.00202	1.01172	1.00949	1.01398	0.979705
0.27973	1.0272	1.01284	0.996065	1.0233	1.01295	1.00566
0.28023	1.01747	1.01586	1.00043	1.01819	1.01591	0.997954
0.28073	1.0106	1.01447	1.00296	1.01954	1.01987	0.9879
0.28123	1.03022	1.00772	1.00192	1.02132	1.00851	0.990871
0.28173	1.02036	1.01847	1.00564	1.009	1.01447	0.992945
0.28223	1.03018	1.01198	1.01593	1.00976	1.02652	0.990982
0.28273	1.03448	1.0088	1.0127	1.02191	1.01644	0.996116
0.28323	1.03221	1.00465	1.0098	1.01584	1.01066	0.994105
0.28373	1.0252	1.008	0.999517	1.01533	1.01504	0.987452
0.28423	1.01637	1.00634	1.00105	1.01692	1.00756	0.988395
0.28473	1.03115	1.01145	1.00923	1.01593	1.0127	0.985079
0.28523	1.02473	1.01418	1.00632	1.01875	1.01073	0.997885
0.28573	1.03224	1.02129	0.997741	1.02066	1.01832	0.989479
0.28623	1.02409	1.01079	1.00207	1.01777	1.01349	0.991402
0.28673	1.02677	1.01313	1.00632	1.02593	1.01214	0.992226
0.28723	1.02633	1.01049	1.0049	1.0192	1.01679	0.993245
0.28773	1.03579	1.01297	0.999961	1.019	1.01308	0.983598
0.28823	1.03029	1.01647	0.998898	1.01552	1.00765	0.986485
0.28873	1.02662	1.01721	1.00639	1.01567	1.01472	0.987577
0.28923	1.02968	1.0099	1.01206	1.01918	1.0112	0.99144
0.28973	1.02452	1.0185	1.00336	1.02065	1.01537	0.996484
0.29023	1.02985	1.01263	1.00567	1.0099	1.01013	0.984311
0.29073	1.02823	1.00138	1.00751	1.01202	1.01675	0.992275
0.29123	1.02715	1.01005	1.00496	1.01771	1.01177	0.983939
0.29173	1.03721	1.01118	1.00178	1.01056	1.00976	1.00158
0.29223	1.02962	1.01746	1.00017	1.01681	1.01514	0.99465
0.29273	1.03179	1.0089	1.00077	1.0145	1.01385	0.983859
0.29323	1.0274	1.01661	0.999975	1.01547	1.01566	0.988605
0.29373	1.03254	1.01356	1.00794	1.0139	1.01544	0.988761
0.29423	1.02978	1.01228	1.00148	1.02312	1.02623	0.983753
0.29473	1.01901	1.01526	1.00015	1.01427	1.01914	0.988105
0.29523	1.02967	1.01489	1.00512	1.02238	1.01175	0.990928
0.29573	1.02613	1.00955	1.00913	1.00837	1.00692	0.978974
0.29623	1.0332	1.00808	1.00669	1.02482	1.01664	0.988329
0.29673	1.0276	1.00231	0.999849	1.01952	1.00846	0.989778
0.29723	1.03295	1.00538	1.0089	1.01307	1.02052	0.984182
0.29773	1.02615	1.0167	0.999814	1.01312	1.01801	0.991536
0.29823	1.02569	1.00564	1.00984	1.01967	1.01919	0.985159
0.29873	1.02186	1.01378	1.0083	1.0085	1.02124	0.98391
0.29923	1.02971	1.01643	1.00147	1.01805	1.01705	0.984515
0.29973	1.02083	1.01389	0.99956	1.01158	1.00989	0.997484
0.30023	1.02223	1.01216	0.998078	1.02786	1.01754	0.984252
0.30073	1.02542	1.01152	1.00101	1.01511	1.01021	0.986297
0.30123	1.03275	1.00538	1.00748	1.01469	1.01867	0.990007
0.30173	1.0382	1.01492	0.998164	1.01974	1.00392	0.985155
0.30223	1.03442	1.01034	1.00588	1.01885	1.00819	0.999894
0.30273	1.03377	1.01806	1.01225	1.01498	1.01168	0.987691
0.30323	1.02766	1.017	1.00362	1.00565	1.01345	0.994968
0.30373	1.02719	1.00803	1.00284	1.01857	1.00196	0.991047
0.30423	1.02281	1.00959	1.01376	1.02326	1.01688	0.994895
0.30473	1.02164	1.00979	1.00971	1.02081	1.01688	0.989522
0.30523	1.0297	1.0186	1.00759	1.01572	1.01675	0.990327
0.30573	1.02443	1.01489	1.01718	1.0192	1.0197	0.995428
0.30623	1.04449	1.0111	1.00616	1.01692	1.01962	0.983514
0.30673	1.03152	1.01067	0.997347	1.01156	1.01452	0.982334
0.30723	1.02452	1.01614	1.00476	1.02758	1.00739	0.986762
0.30773	1.0275	1.01774	1.0028	1.01879	1.01502	0.990169
0.30823	1.03538	1.0141	1.0101	1.01002	1.01533	0.995595
0.30873	1.02868	1.01752	1.00898	1.02589	1.01622	0.992975
0.30923	1.03594	1.01296	1.009	1.02497	1.02555	0.996513
0.30972	1.01918	1.00981	1.0193	1.02524	1.00919	0.98566
0.31022	1.0241	1.00978	1.00097	1.01239	1.01937	0.981246
0.31072	1.03408	1.01758	1.0062	1.01226	1.02093	0.991699
0.31122	1.02482	1.00846	1.00678	1.01241	1.01561	0.980648
0.31172	1.03032	1.01106	1.0124	1.01052	1.01801	0.98838
0.31222	1.02284	1.01076	1.01161	1.01292	1.02035	0.990761
0.31272	1.03314	1.02308	1.00964	1.01609	1.01072	0.979102
0.31322	1.03455	1.01643	1.00463	1.01493	1.0085	0.987001
0.31372	1.03326	1.01935	1.0058	1.01969	1.00707	0.989587
0.31422	1.03408	1.00536	1.00958	1.01912	1.01457	1.00024
0.31472	1.04078	1.00704	1.0057	1.0103	1.01155	0.990393
0.31522	1.02329	1.00579	1.01015	1.01246	1.01279	0.990714
0.31572	1.04032	1.01504	1.01337	1.0232	1.01184	0.99304
0.31622	1.02405	1.01659	1.00311	1.01139	1.00991	0.980212
0.31672	1.01965	1.0126	1.01514	1.02187	1.01638	0.991172
0.31722	1.03046	1.01591	1.00343	1.02706	1.02196	0.993067
0.31772	1.02653	1.01742	1.00109	1.01484	1.0162	0.986482
0.31822	1.02247	1.00695	1.01266	1.00747	1.02371	0.992411
0.31872	1.02866	1.01596	0.997748	1.01945	1.01248	0.981165
0.31922	1.0291	1.00899	1.00289	1.01951	1.01165	0.987974
0.31972	1.0384	1.01726	1.01452	1.01395	1.02172	0.997579
0.32022	1.03414	1.01364	1.00752	1.01285	1.01768	0.990721
0.32072	1.03936	1.012	1.00812	1.01249	1.01374	0.994152
0.32122	1.02849	1.00236	1.00938	1.01494	1.01587	0.992291
0.32172	1.02899	1.01293	1.00935	1.01161	1.01893	0.989697
0.32222	1.03722	1.00966	1.01262	1.01619	1.01653	0.996027
0.32272	1.03863	1.01475	1.00842	1.01619	1.01039	0.98609
0.32322	1.02878	1.01251	1.00659	1.01499	1.00357	0.989675
0.32372	1.02672	1.01008	1.00741	1.01473	1.0138	0.983494
0.32422	1.03422	1.00418	1.00257	1.01676	1.01445	0.994096
0.32472	1.03381	1.00755	1.01089	1.0088	1.02129	0.98267
0.32522	1.02116	1.00181	0.999002	1.01453	1.00999	0.994647
0.32572	1.02788	1.01134	1.01146	1.01419	1.02228	0.992881
0.32622	1.03636	1.0028	1.00972	1.01649	1.0142	0.98544
0.32672	1.02521	1.00378	1.02118	1.02414	1.01496	0.987927
0.32722	1.02835	1.01197	1.01835	1.01986	1.01259	0.990833
0.32772	1.03425	1.01274	1.01255	1.0178	1.01916	0.988194
0.32822	1.03327	1.01341	1.01388	1.02468	1.01141	0.993903
0.32872	1.02899	1.01814	1.00617	1.01886	1.0167	0.982283
0.32922	1.03068	1.01282	1.01642	1.01785	1.01468	0.987916
0.32972	1.02885	1.00578	1.00524	1.01979	1.01084	0.997594
0.33022	1.02962	1.00814	1.01107	1.01733	1.01795	0.990226
0.33072	1.03536	1.01089	1.01165	1.01974	1.00957	0.993447
0.33122	1.03166	1.01708	1.01321	1.02321	1.02259	0.986973
0.33172	1.03712	1.00847	1.00011	1.02229	1.01201	0.992608
0.33222	1.02848	1.00388	1.00653	1.02123	1.01792	0.982961
0.33272	1.02745	1.01689	0.999908	1.02703	1.02053	0.976592
0.33322	1.02525	1.01655	1.01065	1.02507	1.01632	0.987721
0.33372	1.03423	1.00792	1.01259	1.02364	1.01051	1.00011
0.33422	1.02393	1.00459	1.00889	1.01656	1.0194	0.991112
0.33472	1.02387	1.01119	1.00537	1.01635	1.01671	0.98732
0.33523	1.02552	1.00966	1.01058	1.01421	1.01661	0.993605
0.33573	1.02372	1.01042	1.00385	1.02438	1.01402	0.984149
0.33623	1.03614	1.01526	0.999115	1.03248	1.01828	0.985556
0.33673	1.03338	1.01367	1.00818	1.01897	1.01253	0.995221
0.33723	1.02753	1.01005	1.0035	1.01854	1.01942	0.985376
0.33773	1.02665	1.00827	0.999678	1.01748	1.00895	0.985726
0.33823	1.02486	1.0185	1.00401	1.01966	1.01406	0.985327
0.33873	1.02916	1.01615	1.00984	1.0186	1.01484	0.988329
0.33923	1.03266	1.02205	1.01707	1.01453	1.02056	0.991923
0.33973	1.03289	1.01227	1.01226	1.00981	1.02321	0.989194
0.34023	1.03267	1.00449	1.01548	1.01213	1.02057	0.997754
0.34073	1.03055	1.00022	1.01642	1.02184	1.01409	1.00516
0.34123	1.03648	1.00723	1.00602	1.01483	1.00776	0.997113
0.34173	1.02844	1.00246	1.0092	1.0143	1.02052	0.992946
0.34223	1.03226	1.00585	1.01047	1.02043	1.00989	0.990836
0.34273	1.0317	1.01117	1.00653	1.0186	1.01673	0.99036
0.34323	1.02517	1.01195	1.00962	1.01782	1.01338	0.99023
0.34373	1.03189	1.01255	1.00562	1.02045	1.01075	0.983316
0.34423	1.03136	1.0204	1.00504	1.01422	1.00918	0.990813
0.34473	1.02201	1.01096	1.00716	1.01642	1.01404	0.991717
0.34523	1.03284	1.01167	1.00362	1.02056	1.02019	0.988169
0.34573	1.02738	1.01676	1.00722	1.01494	1.01311	0.995774
0.34623	1.03605	1.01294	1.00712	1.028	1.01626	0.987909
0.34673	1.03222	1.01037	1.01103	1.02527	1.01198	0.997451
0.34723	1.02465	1.00685	1.00298	1.01764	1.01633	0.98815
0.34773	1.02313	1.00627	0.994849	1.0149	1.0108	0.99119
0.34823	1.03148	1.01028	1.00889	1.00263	1.00963	0.992621
0.34873	1.03009	1.01899	1.00992	1.0091	1.02485	0.996398
0.34923	1.03323	1.01046	0.99941	1.02442	1.01544	0.98923
0.34973	1.02966	1.01285	1.0142	1.02157	1.01268	0.996426
0.35023	1.03604	1.00837	1.0083	1.02394	1.02105	0.97932
0.35073	1.03158	1.00796	1.00901	1.02431	1.01761	0.983239
0.35123	1.0322	1.01351	1.00628	1.01199	1.0126	0.998074
0.35173	1.02437	1.0132	1.00202	1.01767	1.01358	0.986748
0.35223	1.02043	1.01049	1.01166	1.02159	1.00817	0.988854
0.35273	1.03355	1.01388	1.00474	1.02818	1.02091	0.992816
0.35323	1.031	1.01732	1.00916	1.02335	1.01666	1.00004
0.35373	1.03557	1.01566	1.01127	1.01265	1.01014	0.995834
0.35423	1.03193	1.01184	1.00932	1.02267	1.02294	0.984293
0.35473	1.03695	1.01928	1.01021	1.01846	1.00701	0.98273
0.35523	1.02704	1.01621	1.00915	1.01662	1.00957	0.984462
0.35573	1.02867	1.01329	1.00731	1.01618	1.01101	0.980402
0.35623	1.02319	1.01738	1.00946	1.01381	1.0179	0.998322
0.35673	1.03096	1.01941	1.00819	1.0185	1.01524	0.987415
0.35723	1.03276	1.01212	1.01083	1.02329	1.01518	0.993559
0.35773	1.02834	1.01817	0.997297	1.01699	1.00854	0.987989
0.35823	1.03179	1.00964	1.00825	1.01506	1.01396	0.984909
0.35873	1.03357	1.01562	1.01138	1.01827	1.01433	0.988374
0.35923	1.03204	1.014	1.01366	1.01978	1.01279	0.983954
0.35973	1.02427	1.0038	1.01065	1.0203	1.02053	0.986317
0.36023	1.03292	1.00582	1.01367	1.02319	1.01237	0.992118
0.36073	1.02718	1.00547	1.01474	1.0145	1.01252	0.99047
0.36123	1.03009	1.01781	1.01701	1.01446	1.01499	0.994194
0.36173	1.03035	1.01654	1.00764	1.01166	1.00798	1.00226
0.36223	1.04313	1.01299	1.01351	1.0143	1.01485	0.992471
0.36273	1.02313	1.01568	1.00581	1.02061	1.02459	0.996367
0.36323	1.03031	1.00597	1.01005	1.01953	1.01294	0.987588
0.36373	1.03079	1.01322	1.00295	1.02229	1.02354	0.987707
0.36423	1.03536	1.00653	1.00073	1.02353	1.01631	0.990994
0.36473	1.03013	1.01289	1.01148	1.01467	1.01553	0.985141
0.36523	1.03566	1.01995	1.01117	1.01566	1.01978	0.99325
0.36573	1.03362	1.01472	1.02079	1.02243	1.019	0.987866
0.36623	1.0257	1.01442	1.01288	1.02167	1.02291	0.974571
0.36673	1.0266	1.0121	1.00472	1.01463	1.01376	0.999399
0.36723	1.02065	1.01338	1.00262	1.00421	1.01678	0.986113
0.36773	1.03186	1.01274	1.00173	1.01157	1.01606	0.98788
0.36823	1.02578	1.01949	1.00819	1.01377	1.01295	0.99086
0.36873	1.02865	1.00826	1.01107	1.01637	1.013	0.988492
0.36923	1.02843	1.01572	1.00933	1.01307	1.01937	0.994201
0.36973	1.03022	1.01823	1.01544	1.01275	1.01992	0.983136
0.37023	1.02547	1.01324	1.01059	1.02044	1.01454	0.994671
0.37073	1.03671	1.01574	1.00875	1.02249	1.01399	0.990572
0.37123	1.0314	1.01711	1.00459	1.011	1.01702	0.990091
0.37173	1.02158	1.00565	1.00705	1.01555	1.01849	0.992538
0.37222	1.02362	1.01516	1.00669	1.02399	1.00183	0.98897
0.37272	1.03299	1.00339	1.0072	1.02382	1.02229	0.990174
0.37322	1.03059	1.01684	1.01135	1.02416	1.02348	0.984652
0.37372	1.03189	1.01765	1.00463	1.01426	1.01625	0.984759
0.37422	1.03949	1.01734	1.01046	1.02438	1.02145	0.982971
0.37472	1.03174	1.01124	1.00239	1.01225	1.00699	1.00029
0.37522	1.03713	1.01389	1.00366	1.02044	1.02088	0.985663
0.37572	1.0333	1.01168	1.00114	1.01559	1.02567	0.994866
0.37622	1.03236	1.00653	1.01374	1.01425	1.02367	0.986961
0.37672	1.01409	1.01265	1.01236	1.01897	1.02147	0.991872
0.37722	1.03221	1.01255	1.01869	1.01603	1.02357	0.987384
0.37772	1.03008	1.01324	1.00761	1.02143	1.02031	1.00146
0.37822	1.03461	1.01311	0.999004	1.0193	1.01091	0.981236
0.37872	1.02681	1.0112	1.01283	1.01706	1.01024	0.994899
0.37922	1.02993	1.01154	1.02074	1.02328	1.01547	0.989153
0.37972	1.02576	1.01254	1.02016	1.02406	1.03047	0.996683
0.38022	1.0375	1.00968	0.997769	1.02334	1.02076	0.989512
0.38072	1.03463	1.01201	0.998893	1.01314	1.01645	0.989437
0.38122	1.0351	1.01911	1.00638	1.01764	1.01542	0.990159
0.38172	1.02964	1.01541	1.00499	1.01506	1.01917	0.988285
0.38222	1.02727	1.02173	1.01567	1.01822	1.02338	0.98706
0.38272	1.03542	1.01731	1.01167	1.02433	1.00318	0.988896
0.38322	1.02595	1.01485	1.01313	1.01559	1.02102	0.990155
0.38372	1.02939	1.00973	1.01084	1.01531	1.00996	0.994611
0.38422	1.02408	1.01517	1.01405	1.00995	1.02148	0.998596
0.38472	1.02278	1.00798	1.00459	1.0168	1.02487	0.987963
0.38522	1.03654	1.01283	1.0117	1.01683	1.01611	0.991277
0.38572	1.02995	1.01791	1.00892	1.02014	1.0125	0.987916
0.38622	1.03156	1.0068	1.0137	1.02604	1.01516	0.993066
0.38672	1.03419	1.02088	1.00862	1.01402	1.01663	0.992794
0.38722	1.03039	1.01272	1.01115	1.01684	1.01608	0.996975
0.38772	1.02601	1.00908	1.008	1.02421	1.01701	0.990967
0.38822	1.02425	1.00848	1.01322	1.0174	1.00688	0.996457
0.38872	1.02856	1.00575	1.0052	1.01031	1.0116	0.991125
0.38922	1.0301	1.00804	1.0014	1.01846	1.00378	0.994126
0.38972	1.03057	1.02115	1.01629	1.0205	1.01966	0.988368
0.39022	1.03143	1.01606	1.01388	1.03176	1.02609	0.987722
0.39072	1.02749	1.00944	1.0133	1.02626	1.01563	0.996834
0.39122	1.039	1.0112	1.01213	1.02257	1.01634	0.998544
0.39172	1.03169	1.00522	1.00851	1.02387	1.01961	1.00177
0.39222	1.03996	1.01596	1.01318	1.02771	1.02484	0.986434
0.39272	1.03109	1.01695	1.01002	1.01402	1.00829	0.987915
0.39322	1.02806	1.01588	1.00569	1.01617	1.01527	0.993887
0.39372	1.03437	1.0098	0.990365	1.02467	1.01657	0.992468
0.39422	1.03116	1.01481	1.00301	1.01415	1.01939	0.983156
0.39472	1.03066	1.0156	1.00308	1.02618	1.013	0.983708
0.39522	1.03221	1.00768	1.00921	1.01821	1.01706	0.996772
0.39572	1.03136	1.01526	1.005	1.02323	1.01547	0.999747
0.39622	1.03181	1.0167	1.00353	1.01857	1.02527	0.980383
0.39672	1.03423	1.0199	1.0096	1.0276	1.02394	0.994658
0.39722	1.03098	1.01401	1.01906	1.0182	1.0117	0.989329
0.39773	1.03063	1.01292	1.00242	1.01659	1.01633	0.985711
0.39823	1.02299	1.00877	1.01586	1.0207	1.02106	0.985017
0.39873	1.02402	1.00767	1.01079	1.0246	1.01549	0.997611
0.39923	1.03078	1.00732	1.01256	1.0129	1.0121	0.994287
0.39973	1.03655	1.01471	1.00121	1.01601	1.01521	0.994053
0.40023	1.03503	1.01517	1.01348	1.02348	1.0191	0.974269
0.40073	1.02503	1.01707	1.00699	1.01318	1.02151	0.988998
0.40123	1.02687	1.01958	1.0086	1.01802	1.02124	0.997801
0.40173	1.03316	1.01287	1.00973	1.02268	1.0174	0.984844
0.40223	1.03587	1.00631	1.01111	1.02278	1.01089	0.990727
0.40273	1.03007	1.01194	1.01139	1.01803	1.01566	1.00124
0.40323	1.03149	1.00897	1.00634	1.0171	1.00957	0.985369
0.40373	1.02714	1.0145	1.01645	1.02297	1.01891	0.981007
0.40423	1.03412	1.01155	1.01405	1.01184	1.02093	0.997174
0.40473	1.03717	1.00574	1.00489	1.01376	1.01596	0.988754
0.40523	1.03828	1.0171	1.01472	1.0215	1.01361	0.988512
0.40573	1.03683	1.01667	1.01008	1.01852	1.01565	0.992008
0.40623	1.03953	1.02437	1.01429	1.00786	1.01608	0.984904
0.40673	1.03269	1.01442	1.01014	1.00981	1.01867	1.001
0.40723	1.0306	1.02514	1.00916	1.02008	1.01448	0.994788
0.40773	1.03214	1.01164	1.0111	1.02559	1.01331	0.999859
0.40823	1.02494	1.01487	1.00138	1.02346	1.02034	0.998052
0.40873	1.02455	1.02127	1.0083	1.02394	1.02447	0.99762
0.40923	1.02827	1.01588	1.00665	1.02354	1.0193	0.98209
0.40973	1.03144	1.01189	1.00753	1.02195	1.01827	0.988491
0.41023	1.03285	1.01797	1.01125	1.02469	1.02988	0.991166
0.41073	1.03559	1.01622	1.00516	1.02308	1.01995	0.989486
0.41123	1.03623	1.01324	1.01077	1.01451	1.01007	0.990338
0.41173	1.02615	1.0113	1.00567	1.01992	1.01092	1.00064
0.41223	1.02766	1.01447	1.0076	1.02493	1.01433	0.985003
0.41273	1.03131	1.0144	1.01133	1.02149	1.01432	0.986769
0.41323	1.02286	1.00495	1.00787	1.02059	1.01061	0.98458
0.41373	1.03684	1.01915	1.00903	1.02673	1.01501	0.99187
0.41423	1.03939	1.02501	0.997943	1.02217	1.01888	0.996511
0.41473	1.02739	1.01773	1.01699	1.0312	1.0235	0.991323
0.41523	1.03384	1.01321	1.00364	1.03226	1.02057	0.997817
0.41573	1.03047	1.01311	1.00126	1.02243	1.0175	0.985601
0.41623	1.03606	1.00834	1.00779	1.01284	1.01793	0.973651
0.41673	1.0257	1.01434	1.01165	1.01825	1.01313	0.986162
0.41723	1.02775	1.01656	1.01664	1.01971	1.01516	0.997504
0.41773	1.03654	1.01937	1.00889	1.0168	1.03392	0.993558
0.41823	1.03382	1.0142	1.00682	1.00897	1.02288	0.989564
0.41873	1.02842	1.0194	1.01171	1.00886	1.01738	0.993472
0.41923	1.02998	1.01937	1.00794	1.01466	1.0132	0.991853
0.41973	1.02498	1.0129	1.01032	1.02387	1.01274	0.994673
0.42023	1.02879	1.01345	1.00606	1.02287	1.02266	0.987196
0.42073	1.02964	1.02483	1.00711	1.01949	1.02218	0.985421
0.42123	1.02666	1.01763	1.01285	1.02924	1.02002	0.983881
0.42173	1.03439	1.01532	1.01194	1.03336	1.01335	0.984115
0.42223	1.024	1.01309	0.999941	1.02289	1.02075	0.98974
0.42273	1.03475	1.01198	1.00267	1.02173	1.02113	0.98649
0.42323	1.03721	1.01943	1.00916	1.01852	1.01433	0.984623
0.42373	1.0352	1.01542	1.00296	1.02266	1.01183	0.993211
0.42423	1.03736	1.01322	1.01258	1.02365	1.01364	0.986634
0.42473	1.03093	1.01547	1.00479	1.02076	1.01983	0.991346
0.42523	1.03385	1.0208	1.00587	1.02066	1.01509	0.989299
0.42573	1.03416	1.01157	1.00886	1.02929	1.01611	0.986501
0.42623	1.02941	1.02456	1.01453	1.01786	1.01589	0.985123
0.42673	1.03278	1.0085	1.00938	1.02037	1.01463	1.00103
0.42723	1.03905	1.01615	1.00284	1.01348	1.01792	0.988873
0.42773	1.03031	1.01788	1.0117	1.01497	1.02763	0.99
0.42823	1.02468	1.02055	1.00954	1.02539	1.02012	0.995379
0.42873	1.02102	1.0164	0.998367	1.03242	1.01411	0.982409
0.42923	1.03215	1.01369	1.00953	1.01949	1.01246	0.992545
0.42973	1.03741	1.01497	1.00487	1.02421	1.01548	0.987833
0.43023	1.03468	1.02425	1.01068	1.02224	1.02224	0.994691
0.43073	1.03496	1.01418	1.01395	1.02454	1.0113	0.98606
0.43123	1.03564	1.01386	1.00352	1.01145	1.02294	0.981096
0.43173	1.04237	1.01677	1.00495	1.0145	1.02119	0.988053
0.43223	1.02862	1.01499	1.00632	1.01995	1.00801	0.989616
0.43273	1.03361	1.01202	1.02149	1.01182	1.0133	0.994876
0.43323	1.03121	1.02397	1.00867	1.02784	1.01484	0.994825
0.43373	1.03115	1.00882	1.01514	1.02099	1.01144	0.990571
0.43423	1.02479	1.00927	0.999986	1.02683	1.01108	0.982444
0.43472	1.0269	1.01593	1.01056	1.01297	1.01528	0.983092
0.43522	1.03439	1.01349	1.00814	1.01899	1.02138	0.997601
0.43572	1.03322	1.0096	1.01077	1.02086	1.0135	0.987507
0.43622	1.02384	1.00494	1.00451	1.032	1.0206	0.991828
0.43672	1.03364	1.0137	1.01414	1.03039	1.00867	1.00275
0.43722	1.03367	1.00652	1.00808	1.02329	1.02829	0.99766
0.43772	1.03196	1.01333	1.00832	1.02095	1.02809	0.993302
0.43822	1.03131	1.01983	1.01262	1.01827	1.01508	0.991749
0.43872	1.03137	1.01704	1.00355	1.01018	1.02115	0.984069
0.43922	1.03697	1.00836	1.01596	1.02565	1.01668	0.991525
0.43972	1.03933	1.01422	1.00677	1.0233	1.01811	0.986016
0.44022	1.03627	1.01625	1.0042	1.01556	1.02023	0.984629
0.44072	1.02653	1.02232	1.00976	1.02708	1.02072	0.989734
0.44122	1.03519	1.01566	1.00441	1.02673	1.02431	0.990287
0.44172	1.03652	1.00674	1.01945	1.02855	1.0167	0.989289
0.44222	1.03765	1.01787	1.01737	1.02488	1.01401	0.981396
0.44272	1.0347	1.01194	1.01943	1.02081	1.01819	0.988861
0.44322	1.03973	1.01198	1.02066	1.03119	1.0195	0.991739
0.44372	1.02698	1.01299	1.01268	1.03096	1.01963	0.990956
0.44422	1.02934	1.02205	1.0037	1.02499	1.00761	0.991728
0.44472	1.02192	1.01872	1.00735	1.01524	1.01253	0.994319
0.44522	1.03103	1.01225	1.00311	1.02319	1.01729	0.985929
0.44572	1.02698	1.01632	1.00303	1.01355	1.01937	0.998321
0.44622	1.02243	1.0145	1.00952	1.01717	1.02109	0.994429
0.44672	1.03215	1.01717	1.01022	1.02186	1.02053	0.982501
0.44722	1.03157	1.01549	1.01359	1.02	1.0179	0.990737
0.44772	1.03331	1.01429	1.01701	1.0171	1.01909	0.984008
0.44822	1.02147	1.01228	1.01178	1.03087	1.02198	0.993665
0.44872	1.03706	1.01633	1.00775	1.02913	1.02037	0.988713
0.44922	1.03654	1.00869	1.00256	1.01518	1.01391	0.992936
0.44972	1.02716	1.01228	1.00771	1.0195	1.02697	0.9905
0.45022	1.02756	1.01355	1.00449	1.01486	1.02052	0.994431
0.45072	1.03495	1.01095	1.00816	1.02148	1.01563	0.992187
0.45122	1.03307	1.0156	1.01022	1.01585	1.02466	0.996757
0.45172	1.03459	1.01566	1.01176	1.02885	1.01207	0.983624
0.45222	1.03705	1.01665	1.00433	1.0189	1.01155	0.993643
0.45272	1.0328	1.01546	1.00569	1.02072	1.01831	1.00056
0.45322	1.03198	1.02088	1.01081	1.02509	1.02102	0.993991
0.45372	1.03644	1.0185	1.00944	1.01822	1.01831	0.995863
0.45422	1.03383	1.01514	1.01315	1.02001	1.02201	0.988852
0.45472	1.03329	1.02277	1.00438	1.01522	1.02053	0.984258
0.45522	1.04171	1.0146	1.009	1.03009	1.00966	0.981316
0.45572	1.03567	1.01384	1.00718	1.01931	1.01645	0.993535
0.45622	1.037	1.02349	1.01997	1.02399	1.02205	0.995527
0.45672	1.0298	1.00956	1.01136	1.02518	1.01888	0.998579
0.45722	1.02962	1.01482	1.00879	1.0293	1.01347	1
0.45772	1.0314	1.01227	1.00898	1.01904	1.02589	0.996048
0.45822	1.03774	1.02178	1.01281	1.01852	1.01312	0.995566
0.45872	1.03078	1.02657	1.01187	1.02442	1.01558	0.99202
0.45922	1.02871	1.02514	1.00976	1.01934	1.0224	0.99055
0.45972	1.03038	1.02304	1.00828	1.0162	1.01488	0.985566
0.46023	1.02702	1.00899	1.01307	1.01828	1.01771	0.990678
0.46073	1.03611	1.02699	1.01871	1.0165	1.00693	0.98098
0.46123	1.03737	1.00925	1.00638	1.01796	1.01748	0.990958
0.46173	1.03419	1.00936	0.996734	1.02105	1.02648	0.987457
0.46223	1.02177	1.01521	1.01651	1.01886	1.02362	0.991523
0.46273	1.03065	1.01277	1.00559	1.02473	1.02055	0.995585
0.46323	1.03712	1.01859	1.0129	1.02453	1.01881	0.993785
0.46373	1.04559	1.01482	1.01921	1.01845	1.00992	0.996352
0.46423	1.03106	1.00599	1.00673	1.02236	1.01027	0.999258
0.46473	1.0289	1.01428	1.0093	1.02011	1.01524	0.999398
0.46523	1.0294	1.00775	1.01958	1.01878	1.00688	0.990345
0.46573	1.02934	1.01784	1.00706	1.02101	1.01599	0.989516
0.46623	1.03123	1.01373	1.00904	1.02313	1.01717	0.98949
0.46673	1.03211	1.00684	1.01176	1.01138	1.02389	0.99103
0.46723	1.03211	1.01391	1.0067	1.01566	1.0154	0.989738
0.46773	1.02632	1.01444	1.01205	1.03002	1.00896	0.997795
0.46823	1.03189	1.02298	1.00596	1.03081	1.01946	0.991668
0.46873	1.03739	1.01205	1.00876	1.02459	1.01433	0.989527
0.46923	1.031	1.00837	1.0142	1.02083	1.0195	0.998611
0.46973	1.03643	1.01634	1.01771	1.02565	1.01505	1.00645
0.47023	1.02987	1.01048	1.00931	1.02146	1.01521	0.996245
0.47073	1.02923	1.01792	1.00406	1.02665	1.01587	0.998003
0.47123	1.0265	1.01722	1.00505	1.02282	1.02255	0.995446
0.47173	1.02378	1.00686	1.01331	1.01819	1.02103	1.00002
0.47223	1.02153	1.01494	1.01013	1.02096	1.02082	0.992756
0.47273	1.032	1.011	1.01127	1.02468	1.02204	0.997366
0.47323	1.03589	1.01963	1.01198	1.02388	1.01946	0.993306
0.47373	1.03165	1.02046	1.01096	1.01467	1.01451	0.995848
0.47423	1.03006	1.02301	1.01134	1.01954	1.01897	0.987809
0.47473	1.0321	1.01283	1.01145	1.02229	1.02215	0.996381
0.47523	1.04282	1.008	1.01184	1.024	1.02059	0.992764
0.47573	1.02883	1.01474	1.0097	1.02533	1.01744	0.991289
0.47623	1.03641	1.01117	1.01444	1.01896	1.01859	0.992579
0.47673	1.02807	1.02133	1.00214	1.01724	1.01887	0.991132
0.47723	1.03262	1.02122	1.01145	1.02254	1.02157	0.983529
0.47773	1.03286	1.01937	1.00845	1.01652	1.01363	0.98867
0.47823	1.03299	1.01174	1.01154	1.02547	1.00144	0.993411
0.47873	1.02685	1.0064	1.00871	1.02629	1.02408	0.978291
0.47923	1.03329	1.01273	1.0142	1.01583	1.01447	0.997239
0.47973	1.03487	1.01168	1.0141	1.02206	1.01241	0.992696
0.48023	1.02605	1.0162	1.01705	1.02017	1.02586	0.996625
0.48073	1.02781	1.02005	0.999358	1.01979	1.02426	0.990736
0.48123	1.03398	1.02273	1.01213	1.03374	1.02184	0.988028
0.48173	1.03253	1.01739	1.0174	1.0312	1.01929	0.991982
0.48223	1.03338	1.0219	1.0112	1.024	1.01964	0.990713
0.48273	1.03443	1.01998	1.01422	1.0194	1.01757	0.99158
0.48323	1.03614	1.01913	1.02101	1.01155	1.02528	1.00185
0.48373	1.03728	1.01377	1.01128	1.01212	1.01775	0.989225
0.48423	1.03144	1.02713	1.01437	1.02735	1.01786	0.996197
0.48473	1.03227	1.02309	1.0125	1.0166	1.01616	0.981266
0.48523	1.03311	1.01338	1.00653	1.01609	1.01439	0.986957
0.48573	1.03112	1.01082	1.01867	1.02704	1.0231	0.997452
0.48623	1.0335	1.02474	1.01444	1.03057	1.02167	0.994877
0.48673	1.0331	1.01551	1.00411	1.02271	1.01912	0.986587
0.48723	1.03803	1.01839	1.01015	1.02908	1.02183	0.989823
0.48773	1.02871	1.02192	1.01	1.0278	1.02293	0.988458
0.48823	1.03543	1.01253	1.00396	1.02486	1.02946	0.997307
0.48873	1.02164	1.02919	1.0043	1.01853	1.00907	0.988636
0.48923	1.03628	1.0102	1.0049	1.02189	1.02631	0.991199
0.48973	1.03123	1.01875	1.00899	1.02867	1.01708	0.989341
0.49023	1.03798	1.02172	1.01137	1.01785	1.01614	0.989151
0.49073	1.02687	1.01141	1.01606	1.02177	1.01913	0.982469
0.49123	1.03377	1.01161	1.00608	1.02749	1.02442	0.995165
0.49173	1.02931	1.01181	1.01615	1.01833	1.02858	0.982632
0.49223	1.04294	1.01708	1.0113	1.02534	1.01987	0.989436
0.49273	1.04321	1.01811	1.01272	1.02782	1.02709	0.999751
0.49323	1.03766	1.00864	1.01084	1.02312	1.01987	1.00099
0.49373	1.02429	1.00766	1.00627	1.01975	1.02262	0.988186
0.49423	1.03359	1.01174	1.01256	1.01995	1.01664	0.997198
0.49473	1.02848	1.01114	1.00869	1.03022	1.02406	0.990595
0.49523	1.03097	1.02904	1.00277	1.01817	1.01861	0.986355
0.49573	1.03457	1.0096	1.01815	1.01551	1.01801	0.998837
0.49623	1.03737	1.01902	1.00938	1.01277	1.00847	0.995495
0.49673	1.03428	1.0119	1.01025	1.0192	1.02196	0.994048
0.49722	1.03217	1.01411	1.01331	1.02511	1.01727	0.98963
0.49772	1.03413	1.01594	1.0292	1.02325	1.00985	0.990121
0.49822	1.02851	1.02087	1.01717	1.01581	1.01461	0.994375
0.49872	1.02963	1.0131	1.01341	1.01732	1.02934	1.00082
0.49922	1.03495	1.00827	1.01536	1.01621	1.00535	0.988209
0.49972	1.03344	1.01807	1.0138	1.01892	1.01339	0.991329
0.50023	1.03697	1.01969	1.01018	1.01732	1.02059	0.990398
0.50072	1.04271	1.00756	1.01863	1.01898	1.02685	0.988845
0.50123	1.04053	1.01771	1.01286	1.02905	1.01504	0.987787
0.50172	1.03295	1.02546	1.02234	1.01637	1.02596	0.986261
0.50223	1.03895	1.00858	1.01688	1.01951	1.01409	0.995175
0.50272	1.03407	1.02323	1.01703	1.02494	1.00962	0.982944
0.50323	1.03446	1.01754	1.01325	1.01457	1.00839	0.997448
0.50372	1.03585	1.0124	1.01343	1.01982	1.01871	0.999184
0.50423	1.0451	1.01474	1.0211	1.01583	1.01531	0.988594
0.50472	1.03032	1.01291	1.00362	1.02351	1.01834	0.995291
0.50523	1.03108	1.01338	1.00334	1.02087	1.02317	0.990018
0.50572	1.02595	1.0156	1.00795	1.01945	1.0168	0.989851
0.50623	1.0241	1.01195	1.01081	1.02166	1.02053	0.988333
0.50672	1.03321	1.01524	1.00809	1.02048	1.0118	0.98717
0.50723	1.02742	1.00849	1.01517	1.0296	1.02259	0.998091
0.50772	1.04297	1.01781	1.00737	1.02024	1.0221	0.999237
0.50823	1.03831	1.02113	1.01422	1.01888	1.02566	0.994865
0.50872	1.02907	1.02066	1.009	1.01697	1.02564	0.985851
0.50923	1.02222	1.01678	1.00349	1.01647	1.00947	0.995607
0.50972	1.02606	1.01448	1.00539	1.0251	1.00907	0.989414
0.51023	1.02754	1.01676	1.00927	1.02805	1.01437	0.989281
0.51072	1.0334	1.01415	1.01562	1.01905	1.01824	0.977273
0.51123	1.03632	1.02505	1.0088	1.0188	1.02836	0.99336
0.51172	1.02762	1.02054	1.01115	1.02696	1.02348	1.00151
0.51223	1.03746	1.01681	1.00794	1.02461	1.01977	0.998684
0.51272	1.02994	1.02086	1.01179	1.02641	1.00907	0.987695
0.51323	1.02869	1.01239	1.01298	1.02149	1.02228	0.988669
0.51372	1.03986	1.01371	1.00794	1.02399	1.02395	0.999789
0.51423	1.03749	1.01639	1.00763	1.02908	1.02507	0.995426
0.51472	1.03901	1.01637	1.0105	1.02557	1.01789	0.986831
0.51523	1.03959	1.01026	1.00949	1.02466	1.00784	0.999021
0.51572	1.03087	1.01237	1.00814	1.02245	1.01235	0.990104
0.51623	1.03527	1.01184	1.01075	1.03411	1.02492	0.997526
0.51672	1.03011	1.00626	1.00921	1.01893	1.00808	0.996316
0.51723	1.03112	1.0127	1.0064	1.02486	1.01525	0.992056
0.51772	1.0299	1.014	1.00993	1.02261	1.01771	0.998165
0.51823	1.03646	1.01414	1.01043	1.02251	1.02865	0.986777
0.51872	1.031	1.0083	1.01	1.02925	1.03491	0.990684
0.51923	1.03516	1.01684	1.00683	1.01981	1.02518	0.985846
0.51972	1.03376	1.02112	1.00655	1.02207	1.01027	0.996753
0.52023	1.04049	1.01807	1.00554	1.02265	1.01877	0.989131
0.52072	1.03551	1.0223	1.01832	1.0274	1.021	0.990696
0.52123	1.03853	1.01701	1.01228	1.02686	1.00929	0.999314
0.52172	1.04377	1.01591	1.01151	1.02197	1.01931	0.990846
0.52223	1.02801	1.01192	1.01182	1.03102	1.02399	0.993473
0.52273	1.03344	1.01006	1.0208	1.0172	1.01536	0.996226
0.52323	1.03086	1.01009	1.01621	1.02235	1.01546	1.00083
0.52373	1.03133	1.01257	1.00543	1.01478	1.01308	0.987296
0.52423	1.03314	1.01077	1.00072	1.02968	1.02299	0.992732
0.52473	1.03628	1.02313	1.01018	1.02303	1.01741	0.999257
0.52523	1.02864	1.02081	1.00953	1.01009	1.02075	0.991314
0.52573	1.0434	1.01599	1.01014	1.02153	1.0099	0.99956
0.52623	1.04086	1.02401	1.00667	1.02668	1.01975	0.992755
0.52673	1.0464	1.01525	1.00685	1.02307	1.02429	0.992024
0.52723	1.03988	1.01652	1.0163	1.02305	1.02555	0.99766
0.52773	1.03827	1.0194	1.01404	1.02819	1.02382	0.989134
0.52822	1.03871	1.0192	1.0127	1.01578	1.02076	0.993805
0.52873	1.03466	1.01265	1.00865	1.01795	1.01947	0.986422
0.52922	1.03285	1.01457	1.01592	1.02279	1.02057	0.991242
0.52973	1.04578	1.02078	1.00324	1.02129	1.0109	0.979964
0.53022	1.03767	1.01877	1.00942	1.02841	1.02357	1.00018
0.53073	1.02306	1.02397	1.00743	1.01892	1.02817	0.992121
0.53122	1.03339	1.01722	1.01155	1.03198	1.02174	0.986388
0.53173	1.03166	1.01807	1.00995	1.02121	1.00698	0.995728
0.53222	1.03452	1.0211	1.01509	1.02128	1.01823	0.994245
0.53273	1.03889	1.01876	1.01747	1.02625	1.0243	0.992732
0.53322	1.03946	1.02368	1.01707	1.02094	1.03268	1.00334
0.53373	1.02711	1.01562	1.00816	1.02463	1.02524	0.990797
0.53422	1.04275	1.01164	1.00749	1.01679	1.0267	0.984358
0.53473	1.04819	1.009	1.01754	1.01455	1.01277	0.975594
0.53522	1.03138	1.00851	1.00639	1.0225	1.02715	0.98795
0.53573	1.03515	1.01496	1.00537	1.01693	1.02077	0.987005
0.53622	1.03259	1.01789	1.00748	1.01881	1.01631	0.991988
0.53673	1.0356	1.02151	1.01012	1.02826	1.01975	0.994886
0.53722	1.04564	1.01622	1.01304	1.02219	1.02171	0.996262
0.53773	1.03296	1.01323	1.01039	1.02368	1.02286	0.997979
0.53822	1.03246	1.01824	1.01668	1.02459	1.02246	0.984751
0.53873	1.03628	1.01436	1.01376	1.01415	1.02087	0.995033
0.53922	1.03663	1.00542	1.0091	1.02288	1.01776	0.98721
0.53973	1.03635	1.01767	1.02122	1.02155	1.02125	0.993481
0.54022	1.04383	1.01668	1.01014	1.01824	1.02436	0.983605
0.54073	1.02813	1.00957	1.01093	1.01581	1.01113	0.988472
0.54122	1.03152	1.01439	1.02171	1.02587	1.02366	0.983375
0.54173	1.03611	1.01646	1.01411	1.02554	1.01665	0.990501
0.54222	1.03796	1.02072	1.00922	1.03154	1.01943	0.98373
0.54273	1.03145	1.01774	1.00372	1.02688	1.01825	0.991079
0.54322	1.03376	1.0155	1.02195	1.02248	1.02293	0.993492
0.54373	1.02554	1.01844	1.01326	1.00868	1.02119	0.991462
0.54422	1.036	1.02129	1.0052	1.00337	1.01686	0.994636
0.54473	1.02817	1.013	1.01333	1.02506	1.02289	0.988162
0.54522	1.04029	1.01357	1.00897	1.03323	1.01581	0.98712
0.54573	1.03659	1.0095	1.00243	1.02435	1.01643	0.998442
0.54622	1.03853	1.01065	1.01061	1.02869	1.01776	0.992029
0.54673	1.02838	1.01272	1.01879	1.02364	1.02268	0.998799
0.54722	1.03627	1.02137	1.00911	1.02184	1.02529	1.00159
0.54773	1.03585	1.01539	1.00862	1.01757	1.0282	0.986269
0.54822	1.0316	1.01367	1.01087	1.02603	1.02081	0.985843
0.54873	1.02372	1.01645	1.0127	1.02081	1.01276	0.986807
0.54922	1.02923	1.02208	1.01723	1.02851	1.01154	0.991046
[truncated: 3,001 more rows]

## Sheet: fig2b
Conc RR	Delta Cy3 fl WT
	mean	sd	n
0	0.0912	0.0130112	7
20	0.0808	0.0164229	7
50	0.0778328	0.0155869	6
100	0.0694	0.0141042	6
250	0.0568	0.0126063	7
1000	0.0294	0.0123451	6

[truncated: 45 more sheets: fig2c, fig2d, fig2e, fig2f, fig3a, fig3b, fig3c, fig3d, fig4a, fig4b, fig4c, fig4d, fig4e, fig4f, fig4g, fig4h, fig5a, fig5b, fig5c, fig5d …]
